# Supplementary material for: A simple cryotransfer method for 3D electron diffraction measurements of highly sensitive samples
Source: J Appl Crystallogr. 2025 May 2;58(Pt 3):1079–84. doi: 10.1107/S1600576725002456 (PMC12135996; doi:10.1107/S1600576725002456)
Supplement: Supplementary file 1 [file j-58-01079-sup1.cif]

data_global

_publ_section_exptl_refinement
;
(type here to add)
;

_publ_section_exptl_prep
;
(type here to add)
;

_publ_manuscript_text
;
(type here to add)
;

_audit_update_record
;
2025-02-26 # Formatted by publCIF

;
_publcif_datablock.id '{5e60bb19-4ffd-4961-8849-71cac6a21419}'

# publcif _publ_body_element loop start
loop_
_publ_body_element
_publ_body_title
_publ_body_contents

 section 
;
Introduction
; 
;

;
 section 
;
Experimental
; 
;

;
 subsection 
;
Synthesis and crystallization
; 
;

;
 subsection 
;
Refinement
;
;
;

 section 
;
Results and discussion
; 
;

;
# publcif _publ_body_element loop end
#=======================================================================

_audit_creation_method                   'Jana2020 1.3.61'


#=======================================================================

data_I
_publcif_datablock.id '{9ecefc10-6e5a-4383-bc83-0049fdc41a70}'

#=======================================================================

# 5. CHEMICAL DATA

_chemical_name_systematic
?
_chemical_name_common                    ?
_chemical_formula_moiety                 ?
_chemical_formula_structural             ?
_chemical_formula_analytical             ?
_chemical_formula_iupac                  ?
_chemical_formula_sum                    'F2 Xe'
_chemical_formula_weight                 169.2
_chemical_melting_point                  ?
_chemical_compound_source                ?
_chemical_absolute_configuration         .

#=======================================================================

# 6. CRYSTAL DATA

_symmetry_cell_setting                   tetragonal
_symmetry_space_group_name_H-M           'I 4/m m m'
_symmetry_space_group_name_Hall          '-I 4 2'
_symmetry_Int_Tables_number              139

loop_
 _space_group_symop_id
 _space_group_symop_operation_xyz
 1   x,y,z
 2   -x,-y,z
 3   -y,x,z
 4   y,-x,z
 5   -x,y,-z
 6   x,-y,-z
 7   y,x,-z
 8   -y,-x,-z
 9   -x,-y,-z
 10  x,y,-z
 11  y,-x,-z
 12  -y,x,-z
 13  x,-y,z
 14  -x,y,z
 15  -y,-x,z
 16  y,x,z
 17  x+1/2,y+1/2,z+1/2
 18  -x+1/2,-y+1/2,z+1/2
 19  -y+1/2,x+1/2,z+1/2
 20  y+1/2,-x+1/2,z+1/2
 21  -x+1/2,y+1/2,-z+1/2
 22  x+1/2,-y+1/2,-z+1/2
 23  y+1/2,x+1/2,-z+1/2
 24  -y+1/2,-x+1/2,-z+1/2
 25  -x+1/2,-y+1/2,-z+1/2
 26  x+1/2,y+1/2,-z+1/2
 27  y+1/2,-x+1/2,-z+1/2
 28  -y+1/2,x+1/2,-z+1/2
 29  x+1/2,-y+1/2,z+1/2
 30  -x+1/2,y+1/2,z+1/2
 31  -y+1/2,-x+1/2,z+1/2
 32  y+1/2,x+1/2,z+1/2

_cell_length_a                           4.2249(10)
_cell_length_b                           4.2249(10)
_cell_length_c                           6.9526(18)
_cell_angle_alpha                        90
_cell_angle_beta                         90
_cell_angle_gamma                        90
_cell_volume                             124.10(5)


_cell_formula_units_Z                    2

_cell_measurement_reflns_used         1497
_cell_measurement_theta_min          0.191
_cell_measurement_theta_max          1.006
_cell_measurement_temperature            100
_cell_special_details
?

_exptl_crystal_density_diffrn            4.5286
_exptl_crystal_density_meas              ?
_exptl_crystal_density_method            ?
_exptl_crystal_F_000                     28.792


_exptl_absorpt_coefficient_mu            0
_exptl_crystal_description               
'agglomerated irregular-shaped crystals'
_exptl_crystal_size_max                  0.00100
_exptl_crystal_size_mid                  0.00080
_exptl_crystal_size_min                  0.00050
_exptl_crystal_size_rad                  ?
_exptl_crystal_colour                    'white'
_exptl_absorpt_correction_type           none

#=======================================================================

# 7. EXPERIMENTAL DATA

_exptl_special_details                   ?

_diffrn_ambient_temperature              100
_diffrn_radiation_probe                  electron
_diffrn_radiation_type                   'electrons 200 keV'
_diffrn_radiation_source                 'Lab6 cathode'
_diffrn_radiation_wavelength             0.0251
_diffrn_measurement_device               'TEM FEI Tecnai G2 20'
_diffrn_detector                         'ASI Cheetah'
_diffrn_measurement_method               'continuous rotation 3D ED'
_diffrn_measurement_specimen_support     'holey carbon grid'

_diffrn_reflns_number                    1064
_diffrn_reflns_theta_min                 0.2
_diffrn_reflns_theta_max                 1.01
_diffrn_reflns_theta_full                1.01
_diffrn_measured_fraction_theta_max      1
_diffrn_measured_fraction_theta_full     1
_diffrn_reflns_av_R_equivalents          ?
_diffrn_reflns_av_unetI/netI             ?
_diffrn_reflns_limit_h_min               -5
_diffrn_reflns_limit_h_max               5
_diffrn_reflns_limit_k_min               -5
_diffrn_reflns_limit_k_max               5
_diffrn_reflns_limit_l_min               -9
_diffrn_reflns_limit_l_max               9
_diffrn_reflns_reduction_process
;
data collection geometry: continuous rotation
dstarmax:  1.400
RC width:  0.00207
mosaicity:  0.190
tilt axis position:    0.438
reflection size:    8.000
Virtual frame settings: number of merged frames:  9
                        step between frames:      6
                        intensity integration: integrate intensity on all frames
;


_diffrn_reflns_av_sunetI_over_netI       0.0261

#=======================================================================

# 8. REFINEMENT DATA


_refine_special_details
; 
All atoms were refined anisotropically.

Structure refined by dynamical refinement. Hence, no R_int available.
Dynamical refinement settings:
gmax = 1.6
RSg = 1.00
DSg = 0.00
Nsteps = 100
Dyngo command: thickmodel wedge

Number of individual data sets in refinement:  1
Thickness: 2587 Angstroms

Number of duplicates: 142
All reflections without duplicates: 292
'P1':   434 / 434  observed/all  reflections.

Merged reflections that are symmetrically equivalent in the space group
 type I4/mmm:
Merge:  72 / 72  observed/all  reflections.

         obs       all  weighted
 R     12.30     12.30     15.85
MR      8.94      8.94     10.59

;


_reflns_number_total                     434
_reflns_number_gt                        434
_reflns_threshold_expression             'I>3\s(I)'

_refine_ls_structure_factor_coef         F
_refine_ls_R_factor_gt                   0.1230
_refine_ls_wR_factor_gt                  0.1585
_refine_ls_R_factor_all                  0.1230
_refine_ls_wR_factor_ref                 0.1585
_refine_ls_goodness_of_fit_ref           3.4350
_refine_ls_goodness_of_fit_gt            3.4350
_refine_ls_restrained_S_gt               ?
_refine_ls_restrained_S_all              ?
_refine_ls_number_reflns                 434
_refine_ls_number_parameters             44
_refine_ls_number_restraints             0
_refine_ls_number_constraints            0
_refine_ls_weighting_scheme              sigma
_refine_ls_weighting_details            
 'calc w=1/[\s^2^(Fo)+(0.03P)^2^+0.0000P] where P=(Fo+2Fc)/3'
_refine_ls_hydrogen_treatment            ?
_refine_ls_shift/su_max                  0.0450
_refine_ls_shift/su_mean                 0.0301
_refine_diff_density_max                 0.59
_refine_diff_density_min                 -0.18
_refine_ls_extinction_method             'none'
_refine_ls_extinction_coef               ?
_refine_ls_extinction_expression         ?
_refine_ls_abs_structure_details         ?
_refine_ls_abs_structure_Flack           ?
_refine_ls_abs_structure_Rogers          ?

loop_
 _atom_type_symbol
 _atom_type_scat_source
 F   International_Tables_Vol_C
 Xe  International_Tables_Vol_C

_computing_data_collection               
;
RATS - an in-house software for data collection
;
_computing_cell_refinement               'PETS2'
_computing_data_reduction                'PETS2'
_computing_structure_solution            'Superflip'
_computing_structure_refinement          'Jana2020'


#=======================================================================

# 9. ATOMIC COORDINATES AND DISPLACEMENT PARAMETERS

loop_
 _atom_site_label
 _atom_site_type_symbol
 _atom_site_fract_x
 _atom_site_fract_y
 _atom_site_fract_z
 _atom_site_adp_type
 _atom_site_U_iso_or_equiv
 _atom_site_site_symmetry_multiplicity
 _atom_site_occupancy
 _atom_site_calc_flag
 _atom_site_refinement_flags
 _atom_site_disorder_assembly
 _atom_site_disorder_group
  Xe1 Xe 0.5 0.5 0.5 Uani 0.0186(9) 2 1 d . . .
  F1 F 0.5 0.5 0.7866(11) Uani 0.0165(18) 4 1 d . . .

loop_
 _atom_site_aniso_label
 _atom_site_aniso_type_symbol
 _atom_site_aniso_U_11
 _atom_site_aniso_U_22
 _atom_site_aniso_U_33
 _atom_site_aniso_U_12
 _atom_site_aniso_U_13
 _atom_site_aniso_U_23
 Xe1 Xe 0.0202(16) 0.0202(16) 0.0155(15) 0 0 0
 F1 F 0.018(3) 0.018(3) 0.013(4) 0 0 0


#=======================================================================

# 10. MOLECULAR GEOMETRY


loop_
 _geom_bond_atom_site_label_1
 _geom_bond_atom_site_label_2
 _geom_bond_site_symmetry_1
 _geom_bond_site_symmetry_2
 _geom_bond_distance
 _geom_bond_publ_flag
  Xe1 Xe1 . 1_455 4.225(2) ?
  Xe1 Xe1 . 1_545 4.225(2) ?
  Xe1 Xe1 . 1_565 4.225(2) ?
  Xe1 Xe1 . 1_655 4.225(2) ?
  Xe1 F1 . . 1.992(8) ?
  Xe1 F1 . 5_656 1.992(8) ?

loop_
 _geom_angle_atom_site_label_1
 _geom_angle_atom_site_label_2
 _geom_angle_atom_site_label_3
 _geom_angle_site_symmetry_1
 _geom_angle_site_symmetry_2
 _geom_angle_site_symmetry_3
 _geom_angle
 _geom_angle_publ_flag
  Xe1 Xe1 Xe1 1_455 . 1_545 90 ?
  Xe1 Xe1 Xe1 1_455 . 1_565 90 ?
  Xe1 Xe1 Xe1 1_455 . 1_655 180 ?
  Xe1 Xe1 F1 1_455 . . 90 ?
  Xe1 Xe1 F1 1_455 . 5_656 90 ?
  Xe1 Xe1 Xe1 1_545 . 1_565 180 ?
  Xe1 Xe1 Xe1 1_545 . 1_655 90 ?
  Xe1 Xe1 F1 1_545 . . 90 ?
  Xe1 Xe1 F1 1_545 . 5_656 90 ?
  Xe1 Xe1 Xe1 1_565 . 1_655 90 ?
  Xe1 Xe1 F1 1_565 . . 90 ?
  Xe1 Xe1 F1 1_565 . 5_656 90 ?
  Xe1 Xe1 F1 1_655 . . 90 ?
  Xe1 Xe1 F1 1_655 . 5_656 90 ?
  F1 Xe1 F1 . . 5_656 180 ?


#=======================================================================

# 11. STRUCTURE-FACTOR LIST

_publcif_info_exptl_table_max_cols 4
_publcif_info_exptl_table_use_headnotes n

# CIFX: Changed following block name from global

data_global_1

_audit_update_record
;
2024-11-01 # Formatted by publCIF

;
_publcif_datablock.id '{b028cb8a-c2e2-4013-8980-30d018074ab1}'

# publcif _publ_body_element loop start
loop_
_publ_body_element
_publ_body_title
_publ_body_contents

 section 
;
Introduction
; 
;

;
 section 
;
Experimental
; 
;

;
 subsection 
;
Synthesis and crystallization
; 
;

;
 subsection 
;
Refinement
;
;
;

 section 
;
Results and discussion
; 
;

;
# publcif _publ_body_element loop end
#=======================================================================

_audit_creation_method                   'Jana2020 1.3.57'


#=======================================================================


#=======================================================================

# CIFX: Changed following block name from I

data_I_1
_publcif_datablock.id '{38bf7456-c720-4d55-bead-c3dcf6355ddf}'

#=======================================================================

# 5. CHEMICAL DATA

_chemical_name_systematic
?
_chemical_name_common                    ?
_chemical_formula_moiety                 ?
_chemical_formula_structural             ?
_chemical_formula_analytical             ?
_chemical_formula_iupac                  ?
_chemical_formula_sum                    'F4 Xe'
_chemical_formula_weight                 207.2
_chemical_melting_point                  ?
_chemical_compound_source                ?
_chemical_absolute_configuration         .

#=======================================================================

# 6. CRYSTAL DATA

_symmetry_cell_setting                   monoclinic
_symmetry_space_group_name_H-M           'P 1 21/n 1'
_symmetry_space_group_name_Hall          '-P 2yn'
_symmetry_Int_Tables_number              14

loop_
 _space_group_symop_id
 _space_group_symop_operation_xyz
 1   x,y,z
 2   -x+1/2,y+1/2,-z+1/2
 3   -x,-y,-z
 4   x+1/2,-y+1/2,z+1/2

_cell_length_a                           5.0148(8)
_cell_length_b                           5.7392(15)
_cell_length_c                           5.9043(14)
_cell_angle_alpha                        90
_cell_angle_beta                         100.866(15)
_cell_angle_gamma                        90
_cell_volume                             166.88(7)


_cell_formula_units_Z                    2

_cell_measurement_reflns_used          1475
_cell_measurement_theta_min          0.036
_cell_measurement_theta_max          0.985
_cell_measurement_temperature            100
_cell_special_details
;
The lattice parameteres were determined from the merged dataset of two different
 crystals
;

_exptl_crystal_density_diffrn            4.1238
_exptl_crystal_density_meas              ?
_exptl_crystal_density_method            ?
_exptl_crystal_F_000                     35.996

_exptl_absorpt_coefficient_mu            0
_exptl_crystal_description               
'pseudo-cuboid in shape'
_exptl_crystal_size_max                  0.00090
_exptl_crystal_size_mid                  0.00080
_exptl_crystal_size_min                  0.00040
_exptl_crystal_size_rad                  ?
_exptl_crystal_colour                    'white'
_exptl_absorpt_correction_type           none


#=======================================================================

# 7. EXPERIMENTAL DATA

_exptl_special_details                   ?


_diffrn_ambient_temperature              100
_diffrn_radiation_probe                  electron
_diffrn_radiation_type                   'electrons 200 keV'
_diffrn_radiation_source                 'Lab6 cathode'
_diffrn_radiation_wavelength             0.0251
_diffrn_measurement_device               'TEM FEI Tecnai G2 20'
_diffrn_detector                         'ASI Cheetah'
_diffrn_measurement_method               'continuous rotation 3D ED'
_diffrn_measurement_specimen_support     'holey carbon grid'

_diffrn_reflns_number                    4454
_diffrn_reflns_theta_min                 0.17
_diffrn_reflns_theta_max                 1.01
_diffrn_reflns_theta_full                0.86
_diffrn_measured_fraction_theta_max      0.787
_diffrn_measured_fraction_theta_full     0.787
_diffrn_reflns_av_R_equivalents          ?
_diffrn_reflns_av_unetI/netI             0.0547
_diffrn_reflns_limit_h_min               -6
_diffrn_reflns_limit_h_max               6
_diffrn_reflns_limit_k_min               -7
_diffrn_reflns_limit_k_max               7
_diffrn_reflns_limit_l_min               -6
_diffrn_reflns_limit_l_max               7
_diffrn_reflns_reduction_process
;
data collection geometry: continuous rotation
dstarmax:  1.400
RC width:  0.00160
mosaicity:  0.108, 0.003
tilt axis position:    0.826
reflection size:    8.000
Virtual frame settings: number of merged frames:  9
                        step between frames:      6
                        intensity integration: integrate intensity on all frames
;


#=======================================================================

# 8. REFINEMENT DATA

_refine_special_details
; 
The structure was refined with dynamical theory of electron diffraction,
therefore the Rint value is not applicable.

All atoms were refined anisotropically.
Structure refined by dynamical refinement. Hence, no R_int available.
Dynamical refinement settings:
gmax = 1.6
RSg = 1.00
DSg = 0.00
Nsteps = 100
Dyngo command: thickmodel wedge

Calculated intensities based on dynamical theory of electron diffraction.
Number of individual data sets in refinement:  3
Data block 1 and 2 are from the same crystal at different tilt ranges. (See
 Table 1 for the tilt range information).

Block  Thickness     Nobs    Nall    Robs    Rall   wRall
   1     1232        450     745    0.1073  0.1341  0.1221
   2     543         433     806    0.1166  0.1641  0.1354
   3     986         262     565    0.1005  0.1620  0.1256
Thickness given in Angstrom.

Refinement statistics relevant for the non-linear least-squares minimisation of
 wR(all):
Number of duplicates: 1127
All reflections without duplicates: 989
'P1':   1145 / 2116  observed/all  reflections. 
Robs:   0.1103
Rall:   0.1524
wRall:  0.1281

;

_reflns_number_total                     2116
_reflns_number_gt                        1145
_reflns_threshold_expression             'I>3\s(I)'

_refine_ls_structure_factor_coef         F
_refine_ls_R_factor_gt                   0.1073
_refine_ls_wR_factor_gt                  0.1196
_refine_ls_R_factor_all                  0.1341
_refine_ls_wR_factor_ref                 0.1221
_refine_ls_goodness_of_fit_ref           2.5236
_refine_ls_goodness_of_fit_gt            0.0000
_refine_ls_restrained_S_gt               ?
_refine_ls_restrained_S_all              ?
_refine_ls_number_reflns                 2116
_refine_ls_number_parameters             111
_refine_ls_number_restraints             0
_refine_ls_number_constraints            0
_refine_ls_weighting_scheme              sigma
_refine_ls_weighting_details             'calc w=1/[\s^2^(Fo)+(0.01P)^2^+0.0000P] where P=(Fo+2Fc)/3'
_refine_ls_hydrogen_treatment            ?
_refine_ls_shift/su_max                  0.0197
_refine_ls_shift/su_mean                 0.0017
_refine_diff_density_max                 1.62
_refine_diff_density_min                 -1.64
_refine_ls_extinction_method             'none'
_refine_ls_extinction_coef               ?
_refine_ls_extinction_expression         ?
_refine_ls_abs_structure_details         ?
_refine_ls_abs_structure_Flack           ?
_refine_ls_abs_structure_Rogers          ?

loop_
 _atom_type_symbol
 _atom_type_scat_source
 F   International_Tables_Vol_C
 Xe  International_Tables_Vol_C

_computing_data_collection               
;
RATS - an in-house software for data collection
;
_computing_cell_refinement               'PETS2'
_computing_data_reduction                'PETS2'
_computing_structure_solution            'Superflip'
_computing_structure_refinement          'Jana2020'


#=======================================================================

# 9. ATOMIC COORDINATES AND DISPLACEMENT PARAMETERS

loop_
 _atom_site_label
 _atom_site_type_symbol
 _atom_site_fract_x
 _atom_site_fract_y
 _atom_site_fract_z
 _atom_site_adp_type
 _atom_site_U_iso_or_equiv
 _atom_site_site_symmetry_multiplicity
 _atom_site_occupancy
 _atom_site_calc_flag
 _atom_site_refinement_flags
 _atom_site_disorder_assembly
 _atom_site_disorder_group
  Xe1 Xe 0.5 0.5 0.5 Uani 0.0160(6) 2 1 d . . .
  F1 F 0.2625(11) 0.5300(10) 0.1965(11) Uani 0.029(2) 4 1 d . . .
  F2 F 0.2277(11) 0.6488(11) 0.6472(10) Uani 0.028(2) 4 1 d . . .

loop_
 _atom_site_aniso_label
 _atom_site_aniso_type_symbol
 _atom_site_aniso_U_11
 _atom_site_aniso_U_22
 _atom_site_aniso_U_33
 _atom_site_aniso_U_12
 _atom_site_aniso_U_13
 _atom_site_aniso_U_23
 Xe1 Xe 0.0214(8) 0.0110(12) 0.0153(11) -0.0035(8) 0.0029(6) -0.0001(7)
 F1 F 0.045(3) 0.021(4) 0.017(3) -0.003(3) -0.004(2) -0.004(2)
 F2 F 0.035(2) 0.032(5) 0.022(4) 0.009(3) 0.014(2) -0.003(2)


#=======================================================================

# 10. MOLECULAR GEOMETRY


loop_
 _geom_bond_atom_site_label_1
 _geom_bond_atom_site_label_2
 _geom_bond_site_symmetry_1
 _geom_bond_site_symmetry_2
 _geom_bond_distance
 _geom_bond_publ_flag
  Xe1 Xe1 . 2_545 4.5217(15) ?
  Xe1 Xe1 . 2_555 4.5217(15) ?
  Xe1 Xe1 . 2_646 4.5217(15) ?
  Xe1 Xe1 . 2_656 4.5217(15) ?
  Xe1 F1 . . 1.964(6) ?
  Xe1 F1 . 3_666 1.964(6) ?
  Xe1 F2 . . 1.949(6) ?
  Xe1 F2 . 3_666 1.949(6) ?

loop_
 _geom_angle_atom_site_label_1
 _geom_angle_atom_site_label_2
 _geom_angle_atom_site_label_3
 _geom_angle_site_symmetry_1
 _geom_angle_site_symmetry_2
 _geom_angle_site_symmetry_3
 _geom_angle
 _geom_angle_publ_flag
  Xe1 Xe1 Xe1 2_545 . 2_555 78.784(19) ?
  Xe1 Xe1 Xe1 2_545 . 2_646 101.216(19) ?
  Xe1 Xe1 Xe1 2_545 . 2_656 180 ?
  Xe1 Xe1 F1 2_545 . . 45.04(17) ?
  Xe1 Xe1 F1 2_545 . 3_666 134.96(17) ?
  Xe1 Xe1 F2 2_545 . . 102.73(16) ?
  Xe1 Xe1 F2 2_545 . 3_666 77.27(16) ?
  Xe1 Xe1 Xe1 2_555 . 2_646 180 ?
  Xe1 Xe1 Xe1 2_555 . 2_656 101.216(19) ?
  Xe1 Xe1 F1 2_555 . . 35.13(17) ?
  Xe1 Xe1 F1 2_555 . 3_666 144.87(17) ?
  Xe1 Xe1 F2 2_555 . . 70.37(18) ?
  Xe1 Xe1 F2 2_555 . 3_666 109.63(18) ?
  Xe1 Xe1 Xe1 2_646 . 2_656 78.784(19) ?
  Xe1 Xe1 F1 2_646 . . 144.87(17) ?
  Xe1 Xe1 F1 2_646 . 3_666 35.13(17) ?
  Xe1 Xe1 F2 2_646 . . 109.63(18) ?
  Xe1 Xe1 F2 2_646 . 3_666 70.37(18) ?
  Xe1 Xe1 F1 2_656 . . 134.96(17) ?
  Xe1 Xe1 F1 2_656 . 3_666 45.04(17) ?
  Xe1 Xe1 F2 2_656 . . 77.27(16) ?
  Xe1 Xe1 F2 2_656 . 3_666 102.73(16) ?
  F1 Xe1 F1 . . 3_666 180 ?
  F1 Xe1 F2 . . . 90.7(2) ?
  F1 Xe1 F2 . . 3_666 89.3(2) ?
  F1 Xe1 F2 3_666 . . 89.3(2) ?
  F1 Xe1 F2 3_666 . 3_666 90.7(2) ?
  F2 Xe1 F2 . . 3_666 180 ?


#=======================================================================

# 11. STRUCTURE-FACTOR LIST

loop_
 _reflns_scale_group_code
 _reflns_scale_meas_intensity
1%1     630.175
2%1     640.521
3%1     593.792
4%1     643.071
5%1     586.967
6%1     574.729
7%1     568.752
8%1     585.182
9%1     511.328
10%1    552.841
11%1    590.229
12%1    586.896
13%1    526.156
14%1    487.174
15%1    457.223
16%1    492.819
17%1    470.363
18%1    479.468
19%1    451.509
20%1    410.139
21%1    370.977
22%1    330.555
23%1    314.964
24%1    262.616
25%1    242.482
26%1    183.457
27%1    217.728
28%1    326.229
29%1    294.188
1%2     667.261
2%2     701.801
3%2     794.261
4%2     757.988
5%2     743.297
6%2     692.779
7%2     671.575
8%2     679.929
9%2     624.234
10%2    652.341
11%2    665.431
12%2    661.194
13%2    666.438
14%2    632.117
15%2    631.878
16%2    588.918
17%2    632.010
18%2    607.124
19%2    617.308
20%2    635.116
21%2    644.837
22%2    587.537
23%2    560.536
24%2    592.261
25%2    615.783
26%2    633.490
27%2    589.935
28%2    584.409
29%2    560.190
30%2    440.551
31%2    407.808
32%2    388.302
1%3     320.336
2%3     349.564
3%3     328.446
4%3     286.937
5%3     312.365
6%3     305.446
7%3     311.300
8%3     285.118
9%3     285.046
10%3    282.893
11%3    268.595
12%3    274.088
13%3    346.353
14%3    287.145
15%3    282.281
16%3    278.525
17%3    282.798
18%3    279.887
19%3    259.345
20%3    252.494
21%3    234.194
22%3    236.547
23%3    210.503
loop_
 _refln_index_h
 _refln_index_k
 _refln_index_l
 _refln_intensity_calc
 _refln_intensity_meas
 _refln_intensity_sigma
 _refln_scale_group_code
 _refln_observed_status
  -6  -3   1  1452.60   965.20    96.40   1%1 o
  -6  -1   2   179.92   351.30    71.30   1%1 o
  -5  -2   1  1546.90  3152.90   161.30   1%1 o
  -4   1   2   686.49  1026.80   131.30   1%1 o
  -4   3   3 35016.00 39387.40   510.40   1%1 o
  -4   5   4   518.04   985.50   117.60   1%1 o
  -3  -5  -1   164.00   234.30    61.00   1%1 o
  -2  -6  -2  1168.30  1854.90   121.80   1%1 o
  -2  -4  -1  1050.00  1005.30   107.10   1%1 o
  -1  -3  -1   159.52    94.90    90.60   1%1 <
   0  -7  -3   504.37   439.40    64.70   1%1 o
   0   6   3    28.76    55.30    54.20   1%1 <
   1  -6  -3  1531.30  1102.20   102.30   1%1 o
   1   3   1   123.85   154.20    81.90   1%1 <
   1   5   2  4783.70  4253.60   178.40   1%1 o
   1   7   3    48.49   175.10    54.70   1%1 o
   2  -5  -3  3163.20  2294.10   144.40   1%1 o
   2   6   2  1541.50  1344.60   102.30   1%1 o
   4   1  -1  3517.30  2974.70   163.80   1%1 o
   4   3   0    63.62    78.60    57.40   1%1 <
   4   5   1   651.26   646.20    83.30   1%1 o
   5   2  -1  3048.10  2125.10   127.50   1%1 o
   5   4   0    13.69    31.00    43.20   1%1 <
  -5  -4   0    23.91    55.00    48.60   2%1 <
  -5  -2   1  1614.80  3152.90   161.30   2%1 o
  -4  -5  -1   725.94   623.90    81.60   2%1 o
  -4  -3   0   126.15    79.20    59.30   2%1 <
  -4  -1   1  2804.60  3161.80   170.80   2%1 o
  -4   1   2   813.89  1026.80   131.30   2%1 o
  -4   3   3 28093.00 39387.40   510.40   2%1 o
  -4   5   4   793.44   985.50   117.60   2%1 o
  -2  -6  -2  1073.70  1854.90   121.80   2%1 o
  -1  -7  -3   139.12    75.70    48.50   2%1 <
  -1  -5  -2  4125.70  3491.10   167.30   2%1 o
   0  -2  -1  8543.30  4063.00   235.90   2%1 o
   0   2   1  1363.10  2658.90   215.20   2%1 o
   0   4   2  5248.60  4540.40   194.90   2%1 o
   0   6   3    37.37    55.30    54.20   2%1 <
   3  -2  -2  8497.10  6877.80   273.80   2%1 o
   3   0  -1 16345.00 15144.70   336.80   2%1 o
   3   2   0  2518.40  1804.00   141.20   2%1 o
   3   4   1  4424.70  3757.50   165.40   2%1 o
   3   6   2   210.02   219.80    57.10   2%1 o
   4   3   0    69.01    78.60    57.40   2%1 <
   4   5   1   655.03   646.20    83.30   2%1 o
   5   5   1    30.23    56.30    40.30   2%1 <
   6  -2  -3    39.51   156.70    71.40   2%1 <
   6   0  -2   800.56  1690.80   131.50   2%1 o
   6   2  -1   288.63   301.00    67.70   2%1 o
  -6  -2   1    94.31   222.00    60.30   3%1 o
  -6   0   2   726.44  1717.90   133.60   3%1 o
  -4  -5  -1   650.68   623.90    81.60   3%1 o
  -3  -6  -2   272.29   310.10    63.70   3%1 o
  -3  -4  -1  3185.70  3112.00   161.60   3%1 o
  -3  -2   0  1568.00  1441.60   128.10   3%1 o
  -3   0   1 14422.00 16187.30   348.60   3%1 o
  -1  -7  -3   122.38    75.70    48.50   3%1 <
  -1   5   3  1295.60  1178.20   113.20   3%1 o
   0  -6  -3   173.39   439.90    78.50   3%1 o
   0  -4  -2  8577.80  5585.00   210.50   3%1 o
   0  -2  -1  6939.80  4063.00   235.90   3%1 o
   1   6   3  2932.70  3108.70   152.60   3%1 o
   2   3   1  8305.10  9065.30   252.90   3%1 o
   2   5   2   118.62   252.00    66.40   3%1 o
   3  -6  -4   234.90   344.90    84.30   3%1 o
   3  -4  -3 12941.00 13299.50   331.50   3%1 o
   3  -2  -2  6026.20  6877.80   273.80   3%1 o
   3   0  -1 13581.00 15144.70   336.80   3%1 o
   3   2   0  1467.70  1804.00   141.20   3%1 o
   4   4   1   129.39    19.90    47.00   3%1 <
   5  -1  -2   682.40  1087.00   114.10   3%1 o
   5   1  -1     9.63    19.50    56.70   3%1 <
   5   3   0  1608.70  1614.40   118.50   3%1 o
   5   5   1    26.79    56.30    40.30   3%1 <
  -6  -2   1   171.23   222.00    60.30   4%1 o
  -6   0   2  1449.30  1717.90   133.60   4%1 o
  -6   2   3   147.87   137.60    68.60   4%1 <
  -5  -3   0  2294.20  1862.60   123.80   4%1 o
  -5  -1   1   152.64    55.90    56.80   4%1 <
  -4  -4  -1   197.42   113.70    51.20   4%1 <
  -3   0   1 13363.00 16187.30   348.60   4%1 o
  -2  -5  -2    25.38    90.10    60.50   4%1 <
  -2  -3  -1 10785.00  8311.30   242.50   4%1 o
  -2   6   4  1659.10  1782.40   128.40   4%1 o
  -1  -6  -3  2637.60  1933.70   125.60   4%1 o
  -1   3   2 21714.00 20918.40   385.40   4%1 o
   1  -5  -3  1504.50  1065.90   107.00   4%1 o
   1   4   2   322.64   333.20    82.00   4%1 o
   1   6   3  3555.30  3108.70   152.60   4%1 o
   2   1   0   964.92   827.90   150.80   4%1 o
   2   3   1  8028.30  9065.30   252.90   4%1 o
   3  -6  -4   206.93   344.90    84.30   4%1 o
   3  -4  -3 11880.00 13299.50   331.50   4%1 o
   3   5   2   678.36  1528.40   110.70   4%1 o
   4   2   0  2815.80  3101.90   164.00   4%1 o
   4   4   1   177.69    19.90    47.00   4%1 <
   5  -1  -2   965.83  1087.00   114.10   4%1 o
   5   1  -1    14.73    19.50    56.70   4%1 <
   6   3   0     1.57    -1.30    36.10   4%1 <
  -6  -3   0     8.65    30.50    39.00   5%1 <
  -6   2   3   126.46   137.60    68.60   5%1 <
  -5  -1   1   100.91    55.90    56.80   5%1 <
  -5   1   2  1597.10  1238.20   119.30   5%1 o
  -4  -4  -1   168.67   113.70    51.20   5%1 <
  -4  -2   0  4870.90  3990.00   174.00   5%1 o
  -3  -5  -2  1227.80  1019.20   101.30   5%1 o
  -2  -1   0   584.72   663.90   139.10   5%1 o
  -1  -6  -3  2312.30  1933.70   125.60   5%1 o
  -1  -4  -2   165.36   363.40    85.90   5%1 o
  -1   3   2 15904.00 20918.40   385.40   5%1 o
   0   5   3  4254.20  3906.10   171.00   5%1 o
   1  -5  -3  1245.40  1065.90   107.00   5%1 o
   1  -3  -2 20976.00 18035.30   361.10   5%1 o
   1   4   2   271.78   333.20    82.00   5%1 o
   2   1   0   782.80   827.90   150.80   5%1 o
   2   6   3     6.13    81.70    48.30   5%1 <
   3   3   1   275.82   156.80    63.00   5%1 <
   3   5   2   672.61  1528.40   110.70   5%1 o
   4   2   0  2466.70  3101.90   164.00   5%1 o
   4   5   2    20.58    28.10    41.00   5%1 <
   5  -3  -3   101.57   248.70    96.70   5%1 <
   5   2   0   164.33   166.20    58.20   5%1 <
   5   4   1   255.18   482.80    69.70   5%1 o
   6   1  -1  1358.00  1301.10   106.40   5%1 o
  -6  -3   0     7.42    30.50    39.00   6%1 <
  -6  -1   1   842.69  1205.80   105.30   6%1 o
  -5  -4  -1   270.82   290.60    59.60   6%1 o
  -5  -2   0   185.85   294.70    65.90   6%1 o
  -5   1   2  1490.30  1238.20   119.30   6%1 o
  -4  -5  -2    53.80    48.30    44.00   6%1 <
  -3  -5  -2  1059.40  1019.20   101.30   6%1 o
  -3  -3  -1   226.31   154.80    65.70   6%1 <
  -3   2   2  5683.00  6713.30   280.70   6%1 o
  -2  -6  -3    29.63     6.70    44.70   6%1 <
  -2   4   3  1146.50   704.30   111.90   6%1 o
  -1  -2  -1  8833.70  7743.30   263.40   6%1 o
  -1   6   4   287.79   337.10    69.70   6%1 o
   0  -5  -3  4202.40  4228.30   174.70   6%1 o
   0   5   3  2057.90  3906.10   171.00   6%1 o
   1  -3  -2 20277.00 18035.30   361.10   6%1 o
   1   2   1  9614.10  8422.70   268.70   6%1 o
   1   5   3   809.51   849.50    90.70   6%1 o
   2  -6  -4  1513.70  1598.60   124.00   6%1 o
   2   4   2  3783.20  4752.60   186.20   6%1 o
   3   3   1   181.16   156.80    63.00   6%1 <
   3   6   3   144.85   311.60    59.60   6%1 o
   4   3   1   971.45  1080.70    98.00   6%1 o
   4   5   2    19.19    28.10    41.00   6%1 <
   5   2   0   163.37   166.20    58.20   6%1 <
   6  -1  -2    25.13    49.50    54.80   6%1 <
   6   2   0   349.05   203.90    55.90   6%1 o
  -6   1   2   189.87   317.00    74.60   7%1 o
  -5  -2   0   185.75   294.70    65.90   7%1 o
  -4  -5  -2    53.32    48.30    44.00   7%1 <
  -4  -3  -1  1153.40   971.50    98.10   7%1 o
  -3  -6  -3   164.57   363.50    63.40   7%1 o
  -3  -1   0  8768.40  8617.10   247.80   7%1 o
  -3   5   4  1746.90  2137.60   145.30   7%1 o
  -2  -4  -2  3309.40  4314.40   175.80   7%1 o
  -1  -5  -3   626.54   647.60    83.10   7%1 o
  -1  -2  -1  9344.10  7743.30   263.40   7%1 o
   0  -5  -3  4093.60  4228.30   174.70   7%1 o
   0   3   2  2218.20  2166.90   156.50   7%1 o
   0   6   4   761.01  1003.40    95.30   7%1 o
   1  -6  -4    58.83   212.50    60.00   7%1 o
   1   5   3   839.89   849.50    90.70   7%1 o
   2   5   3   813.56   799.20    87.10   7%1 o
   3   1   0  8594.80  7939.90   242.50   7%1 o
   3   4   2   115.11   140.60    57.50   7%1 <
   4   3   1   918.72  1080.70    98.00   7%1 o
   5   0  -1  2418.00  2537.30   141.90   7%1 o
   5   3   1    18.26    -3.80    41.90   7%1 <
   6  -3  -3    56.03   159.60    72.90   7%1 <
   6   2   0   338.12   203.90    55.90   7%1 o
  -6  -2   0   373.15   235.40    60.10   8%1 o
  -6   1   2   214.25   317.00    74.60   8%1 o
  -5  -3  -1    40.13    99.20    48.60   8%1 <
  -5   0   1  1727.50  1879.10   130.60   8%1 o
  -4  -3  -1  1124.80   971.50    98.10   8%1 o
  -3  -4  -2   141.01   138.00    57.40   8%1 <
  -3  -1   0  9178.90  8617.10   247.80   8%1 o
  -3   5   4  1888.60  2137.60   145.30   8%1 o
  -2  -5  -3   760.94   568.70    79.20   8%1 o
  -2  -2  -1   186.51   348.10    92.70   8%1 o
  -1  -5  -3   761.90   647.60    83.10   8%1 o
   0  -6  -4   489.27   897.30    91.60   8%1 o
   0  -3  -2  1193.80  1241.20   130.90   8%1 o
   0   3   2  2435.50  2166.90   156.50   8%1 o
   0   6   4   731.56  1003.40    95.30   8%1 o
   1  -6  -4    81.69   212.50    60.00   8%1 o
   1   6   4    59.85   100.30    48.40   8%1 <
   2  -4  -3  1096.00   914.60   121.90   8%1 o
   2   2   1   199.48   378.30    96.00   8%1 o
   2   5   3   887.62   799.20    87.10   8%1 o
   3   5   3    70.89   169.70    52.30   8%1 o
   4  -2  -2  2269.60  2647.00   180.80   8%1 o
   4   1   0   209.41   235.70    72.20   8%1 o
   4   4   2   241.67   317.00    64.30   8%1 o
   5   3   1    16.32    -3.80    41.90   8%1 <
   5   4   2     9.87    57.50    41.00   8%1 <
   6  -3  -3    63.05   159.60    72.90   8%1 <
   6   3   1   578.35   377.00    66.30   8%1 o
  -5  -3  -1    25.33    99.20    48.60   9%1 <
  -5   3   3   123.76    99.60    89.80   9%1 <
  -4  -4  -2   215.16   437.10    65.20   9%1 o
  -4  -1   0    83.38   191.60    74.20   9%1 <
  -3  -5  -3    45.40    79.40    45.90   9%1 <
  -2  -5  -3   600.89   568.70    79.20   9%1 o
  -2  -2  -1   145.42   348.10    92.70   9%1 o
  -2   5   4    35.17    43.30    64.50   9%1 <
  -1  -6  -4    47.18    84.00    47.20   9%1 <
  -1   4   3  2399.40  4619.50   191.10   9%1 o
   0  -6  -4   446.16   897.30    91.60   9%1 o
   0  -3  -2   818.15  1241.20   130.90   9%1 o
   1   3   2  4237.20  4787.60   197.10   9%1 o
   2  -4  -3   843.53   914.60   121.90   9%1 o
   2  -1  -1 36793.00 29066.90   523.60   9%1 o
   2   6   4   393.82   778.10    81.80   9%1 o
   3   2   1  4875.50  5288.10   202.90   9%1 o
   3   5   3    53.55   169.70    52.30   9%1 o
   4  -5  -4    89.44   250.60   110.20   9%1 <
   4  -2  -2  1572.30  2647.00   180.80   9%1 o
   4   5   3   273.12   615.20    79.30   9%1 o
   5   1   0  3714.40  2587.10   144.60   9%1 o
   5   4   2     7.15    57.50    41.00   9%1 <
   6   1   0     6.45    -0.50    42.50   9%1 <
  -6  -1   0    51.88    10.80    44.70  10%1 <
  -5  -1   0  4223.00  2862.40   149.60  10%1 o
  -4  -2  -1    46.58   114.60    59.10  10%1 <
  -4   2   2  1577.10  2829.80   185.60  10%1 o
  -3  -5  -3    51.62    79.40    45.90  10%1 <
  -3  -2  -1  5000.90  4394.00   190.00  10%1 o
  -2  -6  -4   599.42   589.20    74.80  10%1 o
  -2  -3  -2   468.05   494.80    89.50  10%1 o
  -2   1   1 42252.00 44303.60   592.10  10%1 o
  -2   5   4    43.44    43.30    64.50  10%1 <
  -1  -6  -4    54.10    84.00    47.20  10%1 <
  -1  -3  -2  6798.40  4985.30   202.00  10%1 o
  -1   5   4  2542.20  2408.60   141.70  10%1 o
   0   4   3   282.71   154.80    74.40  10%1 <
   1  -4  -3  2490.70  3779.90   178.20  10%1 o
   1   4   3  1373.30  2619.70   143.30  10%1 o
   2   3   2   268.39   228.40    74.60  10%1 o
   3   3   2  2616.20  2919.30   148.20  10%1 o
   4  -5  -4   150.04   250.60   110.20  10%1 <
   4   2   1    20.15    20.00    50.80  10%1 <
   5  -2  -2   269.42   187.80    78.40  10%1 <
   5   2   1   235.61   269.20    62.50  10%1 o
   6  -2  -2   982.22  1072.50   104.90  10%1 o
   6   1   0     7.72    -0.50    42.50  10%1 <
   6   2   1     2.78    29.60    36.50  10%1 <
  -6  -2  -1     2.29    23.10    37.80  11%1 <
  -6  -1   0    61.97    10.80    44.70  11%1 <
  -6   3   3    99.97   233.00    73.50  11%1 o
  -5  -2  -1   945.23   856.90    90.40  11%1 o
  -4  -3  -2    14.80    34.80    44.90  11%1 <
  -4  -2  -1    55.76   114.60    59.10  11%1 <
  -4   2   2  2180.40  2829.80   185.60  11%1 o
  -3  -3  -2  3032.00  3177.90   156.10  11%1 o
  -2  -3  -2   547.83   494.80    89.50  11%1 o
  -2   6   5    37.60    -4.40    50.30  11%1 <
  -1  -4  -3  3418.70  3122.90   153.90  11%1 o
  -1   5   4  3424.60  2408.60   141.70  11%1 o
  -1   6   5   812.48   956.70    90.40  11%1 o
   0  -4  -3    18.56    53.80    70.10  11%1 <
   0   5   4    61.28    21.20    53.80  11%1 <
   1   4   3  1902.00  2619.70   143.30  11%1 o
   1   5   4   505.71   814.30    90.80  11%1 o
   2   4   3    27.22    29.10    50.50  11%1 <
   3  -5  -4  2249.00  1974.50   137.80  11%1 o
   3  -1  -1    31.18    63.00   100.10  11%1 <
   3   3   2  3003.60  2919.30   148.20  11%1 o
   3   4   3   965.74  1013.60    92.10  11%1 o
   4  -1  -1  3333.10  3601.50   175.50  11%1 o
   4   3   2    16.65    61.00    45.70  11%1 <
   4   4   3     0.21   -23.70    39.90  11%1 <
   5   3   2   475.17   386.60    66.80  11%1 o
   6  -2  -2  1138.00  1072.50   104.90  11%1 o
   6   2   1     3.15    29.60    36.50  11%1 <
  -6  -2  -1     2.47    23.10    37.80  12%1 <
  -6   2   2  1601.50  1476.40   118.40  12%1 o
  -6   3   3    54.78   233.00    73.50  12%1 o
  -5  -3  -2   341.49   355.00    68.20  12%1 o
  -5   2   2   338.41   359.70    85.40  12%1 o
  -4  -4  -3     1.27    14.60    40.10  12%1 <
  -4  -3  -2    15.92    34.80    44.90  12%1 <
  -3  -4  -3   663.08  1106.70    97.30  12%1 o
  -3  -3  -2  2166.10  3177.90   156.10  12%1 o
  -3   1   1    33.15    59.50   105.80  12%1 <
  -2  -4  -3    67.28   -23.70    45.30  12%1 <
  -2   6   5    32.75    -4.40    50.30  12%1 <
  -1  -5  -4   454.06   706.50    84.30  12%1 o
  -1  -4  -3  3421.40  3122.90   153.90  12%1 o
  -1   6   5  1442.00   956.70    90.40  12%1 o
   0  -5  -4    52.57   -14.50    49.10  12%1 <
   0   5   4    57.92    21.20    53.80  12%1 <
   0   6   5    55.13    54.90    42.00  12%1 <
   1  -5  -4  3949.40  3381.50   157.50  12%1 o
   1   5   4   526.66   814.30    90.80  12%1 o
   2  -5  -4     4.92   -44.40    63.70  12%1 <
   2   5   4    21.88    38.70    42.10  12%1 <
   3  -5  -4  1176.00  1974.50   137.80  12%1 o
   3   4   3   941.80  1013.60    92.10  12%1 o
   3   5   4   788.00   829.10    79.60  12%1 o
   4  -1  -1  4346.30  3601.50   175.50  12%1 o
   4   4   3     0.27   -23.70    39.90  12%1 <
   5  -1  -1     3.82   101.90    63.70  12%1 <
   6  -1  -1  1461.00  1209.90   106.00  12%1 o
  -6   1   1  1608.80  1384.40   114.00  13%1 o
  -6   2   2  1587.00  1476.40   118.40  13%1 o
  -5   1   1     3.32   -11.00    56.80  13%1 <
  -4  -4  -3     0.97    14.60    40.10  13%1 <
  -4   1   1  3721.80  3802.20   179.80  13%1 o
  -3  -5  -4   486.72   603.90    74.60  13%1 o
  -3  -4  -3   499.83  1106.70    97.30  13%1 o
  -2  -5  -4    35.30    -0.10    39.80  13%1 <
  -1  -5  -4   709.44   706.50    84.30  13%1 o
   0  -6  -5    21.66    85.90    45.10  13%1 <
   0  -5  -4    42.69   -14.50    49.10  13%1 <
   1  -6  -5  1558.50  1121.90    95.90  13%1 o
   1  -5  -4  2720.90  3381.50   157.50  13%1 o
   2  -6  -5    34.35    33.90    50.00  13%1 <
   2   0   0  4109.50  3551.40   210.80  13%1 o
   4   0   0  7995.90  8102.70   245.20  13%1 o
   5   1   1    49.97    48.30    50.80  13%1 <
   6   0   0   101.84   109.70    52.20  13%1 <
   6   1   1   657.23   393.30    65.50  13%1 o
  -6  -1  -1   492.32   534.00    74.40  14%1 o
  -6   0   0    93.80   119.30    53.20  14%1 <
  -6   1   1  1409.10  1384.40   114.00  14%1 o
  -5  -1  -1    68.70    56.10    47.80  14%1 <
  -5   1   1     1.98   -11.00    56.80  14%1 <
  -4  -1  -1  2805.10  2539.70   146.90  14%1 o
  -4   0   0  6696.00  8279.30   250.10  14%1 o
  -3  -1  -1   317.89   569.20    92.80  14%1 o
  -2   0   0  2941.20  3747.30   220.90  14%1 o
   0  -6  -5    18.92    85.90    45.10  14%1 <
   1  -6  -5  1345.10  1121.90    95.90  14%1 o
   2  -6  -5    29.99    33.90    50.00  14%1 <
   2   0   0  3317.90  3551.40   210.80  14%1 o
   2   1   1  7960.00  7672.30   248.50  14%1 o
   3   1   1   519.92   586.80    96.80  14%1 o
   3   2   2   315.46   371.70    80.30  14%1 o
   4   1   1  2864.80  2237.40   135.50  14%1 o
   4   2   2   256.62   217.20    60.30  14%1 o
   4   3   3  2249.40  1703.70   112.30  14%1 o
   4   4   4   407.40   407.00    67.20  14%1 o
   5   1   1    44.98    48.30    50.80  14%1 <
   5   2   2    35.71    62.50    43.00  14%1 <
   5   3   3    20.93    68.10    38.40  14%1 <
   6   1   1   571.59   393.30    65.50  14%1 o
   6   2   2   204.80   345.60    60.10  14%1 o
  -6  -1  -1   448.49   534.00    74.40  15%1 o
  -5  -2  -2    22.56    22.70    42.20  15%1 <
  -5  -1  -1    62.47    56.10    47.80  15%1 <
  -4  -3  -3  1963.90  2127.50   119.80  15%1 o
  -4  -2  -2   266.71   207.10    62.70  15%1 o
  -4  -1  -1  2584.00  2539.70   146.90  15%1 o
  -3  -3  -3    60.65    71.50    50.60  15%1 <
  -3  -2  -2   273.73   234.90    72.10  15%1 o
  -3  -1  -1   458.88   569.20    92.80  15%1 o
  -2  -2  -2  5276.80  5968.70   210.80  15%1 o
  -2  -1  -1  7019.20  6562.80   240.20  15%1 o
  -1  -1  -1  3565.30  2710.50   209.40  15%1 o
   1   1   1  3635.10  2776.70   205.20  15%1 o
   1   2   2   498.16   548.30   111.90  15%1 o
   1   3   3    31.73    15.20    63.40  15%1 <
   1   4   4    42.44    94.60    54.80  15%1 <
   1   5   5   109.87    78.50    47.30  15%1 <
   2   1   1  7050.80  7672.30   248.50  15%1 o
   2   2   2  5267.70  5976.30   214.50  15%1 o
   2   3   3   356.41   492.70    81.20  15%1 o
   2   4   4   340.80   311.10    61.90  15%1 o
   2   5   5   725.64   334.50    56.60  15%1 o
   3   2   2   286.20   371.70    80.30  15%1 o
   3   3   3    77.92    85.30    56.20  15%1 <
   3   4   4   106.16   119.50    47.10  15%1 <
   4   2   2   202.32   217.20    60.30  15%1 o
   4   3   3  1997.00  1703.70   112.30  15%1 o
   4   4   4   385.29   407.00    67.20  15%1 o
   5   3   3    16.77    68.10    38.40  15%1 <
  -4  -3  -3  2287.70  2127.50   119.80  16%1 o
  -3  -4  -4   212.77   264.50    55.30  16%1 o
  -3  -3  -3    83.17    71.50    50.60  16%1 <
  -3  -2  -2   287.43   234.90    72.10  16%1 o
  -2  -5  -5   462.97   414.70    58.80  16%1 o
  -2  -4  -4   285.89   243.40    60.50  16%1 o
  -2  -3  -3   459.43   500.60    80.90  16%1 o
  -2  -2  -2  6286.60  5968.70   210.80  16%1 o
  -1  -4  -4    88.93   113.00    54.00  16%1 <
  -1  -3  -3    43.66     3.60    66.50  16%1 <
  -1  -2  -2   591.43   622.00   114.10  16%1 o
  -1  -1  -1  4048.10  2710.50   209.40  16%1 o
  -1   5   5   127.81   147.40    55.30  16%1 <
   0   1   1 22732.00 25087.50   539.80  16%1 o
   0   2   2  5951.40  6136.30   255.40  16%1 o
   0   3   3  6358.30  7087.00   231.40  16%1 o
   0   4   4   515.09   744.50    97.00  16%1 o
   0   5   5    46.18   204.80    61.80  16%1 o
   1   2   2   538.14   548.30   111.90  16%1 o
   1   3   3    48.71    15.20    63.40  16%1 <
   1   4   4    64.22    94.60    54.80  16%1 <
   1   5   5   131.16    78.50    47.30  16%1 <
   2   4   4   370.67   311.10    61.90  16%1 o
   2   5   5   836.63   334.50    56.60  16%1 o
  -2  -5  -5   421.41   414.70    58.80  17%1 o
  -2  -4  -4   239.46   243.40    60.50  17%1 o
  -2   5   5  1596.60  1797.90   124.50  17%1 o
  -1  -5  -5    84.53    56.90    40.90  17%1 <
  -1  -4  -4    87.25   113.00    54.00  17%1 <
  -1  -3  -3    30.27     3.60    66.50  17%1 <
  -1   3   3    33.96     3.50    84.70  17%1 <
  -1   4   4   179.77   164.50    70.70  17%1 <
  -1   5   5   124.71   147.40    55.30  17%1 <
   0  -5  -5    36.13   132.70    50.50  17%1 <
   0  -4  -4   463.12   716.70    92.70  17%1 o
   0  -3  -3  5896.90  6261.50   217.30  17%1 o
   0  -2  -2  5967.80  6112.10   249.10  17%1 o
   0  -1  -1 27714.00 23242.40   517.20  17%1 o
   0   1   1 26578.00 25087.50   539.80  17%1 o
   0   2   2  5539.40  6136.30   255.40  17%1 o
   0   3   3  5438.60  7087.00   231.40  17%1 o
   4   3   4    19.88    35.00    34.30  17%1 <
   5   0   1   456.41   378.80    67.60  17%1 o
   5   1   2   799.49   899.60    83.10  17%1 o
   5   2   3   404.61   459.60    62.70  17%1 o
   6  -3  -2    20.21    19.60    49.30  17%1 <
   6  -2  -1    18.57    20.50    43.30  17%1 <
   6  -1   0    11.70    -9.40    38.20  17%1 <
   6   1   2    12.29     8.10    31.50  17%1 <
  -6  -1  -2     7.32    32.90    31.00  18%1 <
  -6   1   0    13.29    28.10    42.60  18%1 <
  -5  -2  -3   449.82   452.60    65.90  18%1 o
  -5  -1  -2   926.24  1066.90    93.40  18%1 o
  -5   0  -1   437.39   441.90    69.10  18%1 o
  -4  -3  -4     7.69     9.30    35.30  18%1 <
  -2   4   4  1636.50  1931.40   133.60  18%1 o
  -2   5   5  1668.10  1797.90   124.50  18%1 o
  -1   3   3    43.78     3.50    84.70  18%1 <
   0  -5  -5    36.44   132.70    50.50  18%1 <
   0  -4  -4   304.29   716.70    92.70  18%1 o
   1  -5  -5    43.00   108.70    50.20  18%1 <
   1  -4  -4   284.44   179.60    65.30  18%1 <
   1  -3  -3   100.46   210.70    90.50  18%1 <
   2   4   5    12.94    -8.80    35.70  18%1 <
   3   3   4  1548.50  1084.40    93.40  18%1 o
   3   4   5   444.23   230.20    50.10  18%1 o
   4   1   2   219.54   197.20    58.20  18%1 o
   4   2   3   146.31   143.10    48.70  18%1 <
   4   3   4    22.64    35.00    34.30  18%1 <
   5  -2  -1  2402.00  2525.60   144.40  18%1 o
   5  -1   0  1075.30   862.80    92.40  18%1 o
   5   0   1   532.60   378.80    67.60  18%1 o
   5   1   2   829.43   899.60    83.10  18%1 o
   5   2   3   380.17   459.60    62.70  18%1 o
  -6   1   0    11.31    28.10    42.60  19%1 <
  -6   2   1    22.57    24.10    44.90  19%1 <
  -6   3   2    13.85    57.40    53.20  19%1 <
  -5  -2  -3   397.07   452.60    65.90  19%1 o
  -5  -1  -2   828.04  1066.90    93.40  19%1 o
  -5   0  -1   544.37   441.90    69.10  19%1 o
  -5   1   0  1218.70   866.80    94.10  19%1 o
  -4  -3  -4     8.81     9.30    35.30  19%1 <
  -4  -2  -3    78.35   111.30    49.20  19%1 <
  -4  -1  -2    41.17   156.90    56.00  19%1 <
  -3  -4  -5   439.16   250.60    50.50  19%1 o
  -3  -3  -4   974.62  1099.00    90.90  19%1 o
  -3  -2  -3   983.64   911.70    89.80  19%1 o
  -3   5   5   306.96   256.60    70.40  19%1 o
  -2   4   4  1289.90  1931.40   133.60  19%1 o
  -1   2   2  3644.70  3563.90   224.50  19%1 o
   1  -5  -5    36.06   108.70    50.20  19%1 <
   1  -4  -4   252.33   179.60    65.30  19%1 <
   1  -3  -3   168.72   210.70    90.50  19%1 <
   1   4   5  1185.30  1197.00    96.90  19%1 o
   2  -5  -5  1281.40  1652.30   113.70  19%1 o
   2   3   4    60.97    19.00    43.30  19%1 <
   2   4   5    14.19    -8.80    35.70  19%1 <
   3   1   2  1078.90   825.40    97.80  19%1 o
   3   2   3   737.89   936.20    90.70  19%1 o
   3   3   4  1366.80  1084.40    93.40  19%1 o
   4  -1   0   220.42    96.70    66.80  19%1 <
   4   1   2   192.53   197.20    58.20  19%1 o
   5  -3  -2  2060.20  1256.60   114.70  19%1 o
   5  -2  -1  2000.40  2525.60   144.40  19%1 o
  -6   3   2    12.17    57.40    53.20  20%1 <
  -5   2   1  2048.00  2314.60   142.70  20%1 o
  -4   1   0    82.90   152.30    72.20  20%1 <
  -3  -3  -4   805.38  1099.00    90.90  20%1 o
  -3  -2  -3   855.84   911.70    89.80  20%1 o
  -3  -1  -2   830.91   769.40    94.50  20%1 o
  -2  -4  -5    82.88    88.30    41.00  20%1 <
  -2  -3  -4   205.07   103.00    49.90  20%1 <
  -2  -2  -3   467.02   334.30    71.20  20%1 o
  -2   3   3   523.72   922.50   132.60  20%1 o
  -1  -4  -5   628.99   849.70    84.70  20%1 o
   0   5   6    81.71    66.60    40.30  20%1 <
   1  -2  -2  3405.60  2968.20   209.20  20%1 o
   1   3   4  1316.50   716.30    85.20  20%1 o
   1   4   5  1011.80  1197.00    96.90  20%1 o
   2  -5  -5  1141.80  1652.30   113.70  20%1 o
   2  -4  -4  1523.30  1396.40   117.50  20%1 o
   2   2   3   305.12   289.00    70.10  20%1 o
   2   3   4    48.15    19.00    43.30  20%1 <
   3   0   1  4432.00  4522.20   190.70  20%1 o
   3   1   2   894.36   825.40    97.80  20%1 o
   4  -2  -1   496.14   309.80    83.80  20%1 o
   4  -1   0   186.09    96.70    66.80  20%1 <
   5  -4  -3  1719.30   999.40   113.50  20%1 o
   5   1   3    13.28   -10.60    35.40  20%1 <
   5   2   4    25.89    30.30    29.20  20%1 <
   6   0   2    75.93   260.00    52.20  20%1 o
  -6   0  -2   232.70   265.30    52.60  21%1 o
  -5  -1  -3    32.60    59.00    38.50  21%1 <
  -5   3   2   537.30   738.60    93.90  21%1 o
  -4   1   0    68.01   152.30    72.20  21%1 <
  -4   5   5   683.39   389.20    79.90  21%1 o
  -3   0  -1  4287.60  4089.30   183.50  21%1 o
  -3   4   4   154.43    82.80    80.70  21%1 <
  -2  -2  -3   433.02   334.30    71.20  21%1 o
  -2  -1  -2   926.52   712.90    99.00  21%1 o
  -2   3   3   349.26   922.50   132.60  21%1 o
  -1  -4  -5   695.97   849.70    84.70  21%1 o
  -1  -3  -4   779.03   726.90    83.00  21%1 o
  -1   5   6   197.03   200.80    49.30  21%1 o
   0  -5  -6   150.96   128.70    42.00  21%1 o
   0   4   5    62.08    46.70    44.30  21%1 <
   1   3   4  1083.80   716.30    85.20  21%1 o
   2  -4  -4  1318.80  1396.40   117.50  21%1 o
   2   1   2   961.09   793.90   100.90  21%1 o
   2   4   6   146.31   188.50    45.80  21%1 o
   3   0   1  3517.20  4522.20   190.70  21%1 o
   3   3   5   141.89    76.60    40.60  21%1 <
   4  -2  -1   429.51   309.80    83.80  21%1 o
   4   2   4   572.40   324.00    55.70  21%1 o
   5   1   3    12.18   -10.60    35.40  21%1 <
   6  -2   0   127.51   144.20    49.10  21%1 <
   6  -1   1   241.22   172.10    50.60  21%1 o
  -6   0  -2   200.15   265.30    52.60  22%1 o
  -6   1  -1   140.96    99.80    42.20  22%1 <
  -5  -1  -3    25.84    59.00    38.50  22%1 <
  -5   3   2   572.75   738.60    93.90  22%1 o
  -4  -2  -4   400.92   326.30    56.60  22%1 o
  -4  -1  -3   739.36   722.20    76.90  22%1 o
  -4   2   1   358.32   242.80    81.60  22%1 <
  -4   5   5   506.41   389.20    79.90  22%1 o
  -3  -3  -5    83.80    37.40    31.20  22%1 <
  -2  -4  -6   104.92   145.30    41.30  22%1 o
  -2  -1  -2   809.42   712.90    99.00  22%1 o
  -1  -3  -4   601.36   726.90    83.00  22%1 o
  -1  -2  -3  3160.10  2721.90   153.90  22%1 o
  -1   4   5   566.95   494.30    74.00  22%1 o
   0  -5  -6   124.41   128.70    42.00  22%1 o
   0  -4  -5    81.70    95.90    48.30  22%1 <
   0   3   4   287.87   161.30    65.60  22%1 <
   1   2   3  2410.50  3471.20   165.50  22%1 o
   1   4   6     1.23   -10.40    29.10  22%1 <
   2  -3  -3   829.75   509.60   124.10  22%1 o
   2   3   5   509.57   557.90    70.40  22%1 o
   2   4   6   119.16   188.50    45.80  22%1 o
   3  -5  -5   139.89    31.80    52.60  22%1 <
   3  -1   0  4534.80  4241.20   192.50  22%1 o
   3   2   4    54.11    23.10    36.50  22%1 <
   3   3   5    90.54    76.60    40.60  22%1 <
   4   1   3   919.72   776.20    80.70  22%1 o
   5  -1   1    27.04    52.20    43.10  22%1 <
   6  -2   0   108.51   144.20    49.10  22%1 <
  -6   2   0   132.47    29.70    39.80  23%1 <
  -5   1  -1    40.72    25.00    39.90  23%1 <
  -4  -1  -3   724.84   722.20    76.90  23%1 o
  -3  -3  -5    72.10    37.40    31.20  23%1 <
  -3  -2  -4    48.89    10.20    36.50  23%1 <
  -3   1   0  3784.60  4211.00   197.90  23%1 o
  -2  -4  -6   101.47   145.30    41.30  23%1 o
  -2  -3  -5   483.64   316.30    58.10  23%1 o
  -2   5   6    30.66    17.40    39.40  23%1 <
  -1  -2  -3  2803.00  2721.90   153.90  23%1 o
  -1   4   5   517.53   494.30    74.00  23%1 o
   0  -3  -4   180.70    96.50    60.20  23%1 <
   0   3   4   200.51   161.30    65.60  23%1 <
   1  -5  -6   113.27   128.30    44.30  23%1 <
   1   4   6     1.44   -10.40    29.10  23%1 <
   2  -3  -3   758.55   509.60   124.10  23%1 o
   2   3   5   471.19   557.90    70.40  23%1 o
   3   1   3    42.63    60.80    48.00  23%1 <
   4  -3  -2   173.65    94.60    86.40  23%1 <
   4   0   2   390.85   343.50    66.40  23%1 o
   4   2   5     3.60     9.00    26.50  23%1 <
   5  -1   1    24.53    52.20    43.10  23%1 <
   5   1   4   118.71    42.60    33.00  23%1 <
   6  -3  -1   209.27   238.50    53.90  23%1 o
   6  -1   2     1.77    -3.10    28.20  23%1 <
  -5   1  -1    31.65    25.00    39.90  24%1 <
  -4   0  -2   382.14   250.70    60.30  24%1 o
  -3  -1  -3    27.36    12.20    45.70  24%1 <
  -2  -3  -5   345.41   316.30    58.10  24%1 o
  -2  -2  -4    67.46    90.50    50.00  24%1 <
  -1  -4  -6     2.70     2.80    29.00  24%1 <
  -1  -1  -2  4634.40  4402.10   222.70  24%1 o
   0   2   3   228.86   159.40    82.80  24%1 <
   0   4   6   315.41   140.70    45.10  24%1 o
   1  -4  -5   292.53   128.00    50.10  24%1 <
   1   1   2  4800.30  5838.60   241.00  24%1 o
   1   3   5    71.82    -2.20    36.30  24%1 <
   2   2   4    81.42   216.50    58.00  24%1 o
   3   1   3    23.13    60.80    48.00  24%1 <
   4  -3  -2   135.56    94.60    86.40  24%1 <
   4  -1   1   875.93   597.30    87.70  24%1 o
   4   1   4    16.17    10.80    31.10  24%1 <
   4   2   5     2.16     9.00    26.50  24%1 <
   5  -2   0    72.34   117.10    48.60  24%1 <
   5   0   3   456.83   375.90    58.00  24%1 o
   6  -1   2     3.49    -3.10    28.20  24%1 <
  -6   1  -2     9.12    11.60    29.40  25%1 <
  -6   3   1   201.57    86.90    44.00  25%1 <
  -5   0  -3   318.01   142.50    43.90  25%1 o
  -5   2   0    98.64    72.30    46.60  25%1 <
  -4  -1  -4    25.47    24.40    31.50  25%1 <
  -4   1  -1   895.01   523.10    83.90  25%1 o
  -3  -2  -5    71.93   100.30    38.00  25%1 <
  -2  -2  -4    68.23    90.50    50.00  25%1 <
  -2   4   5    56.32     6.40    48.50  25%1 <
  -1  -3  -5    36.74   -14.50    34.50  25%1 <
  -1  -1  -2  3462.70  4402.10   222.70  25%1 o
  -1   3   4  1215.50  1378.40   116.60  25%1 o
   0  -4  -6   124.29    69.70    38.40  25%1 <
   0  -2  -3   151.33   -10.10    75.20  25%1 <
   0   2   3   206.54   159.40    82.80  25%1 <
   0   4   6   200.87   140.70    45.10  25%1 o
   2  -5  -6    17.73    -3.00    32.70  25%1 <
   2   1   3   692.65   590.10    88.40  25%1 o
   2   3   6     1.51    -2.10    26.90  25%1 <
   3  -4  -4    65.76    34.30    73.00  25%1 <
   3   2   5   130.57   153.30    44.00  25%1 o
   4  -1   1   759.28   597.30    87.70  25%1 o
   4   1   4    14.76    10.80    31.10  25%1 <
   5  -1   2   199.55   149.00    46.90  25%1 o
   6  -2   1     0.35    20.20    29.20  25%1 <
  -6   2  -1     0.63     2.80    28.60  26%1 <
  -5   1  -2   172.62    69.30    39.90  26%1 <
  -5   4   3   305.02   285.80    84.10  26%1 o
  -4  -1  -4    19.77    24.40    31.50  26%1 <
  -4   1  -1   502.19   523.10    83.90  26%1 o
  -3  -2  -5    90.52   100.30    38.00  26%1 <
  -2  -3  -6     0.61     5.80    25.60  26%1 <
  -2  -1  -3   450.38   428.10    81.80  26%1 o
  -2   4   5    31.96     6.40    48.50  26%1 <
  -1  -2  -4    55.89    25.60    50.30  26%1 <
  -1   4   6     1.03    -2.90    31.20  26%1 <
   0  -4  -6    62.04    69.70    38.40  26%1 <
   0  -2  -3    82.24   -10.10    75.20  26%1 <
   0   3   5   108.29   177.80    54.00  26%1 o
   1  -3  -4   532.16   638.20    91.20  26%1 o
   1   2   4    61.93    19.50    52.80  26%1 <
   1   3   6   209.15   286.50    51.40  26%1 o
   2   1   3   350.22   590.10    88.40  26%1 o
   2   2   5    14.72   -14.90    34.00  26%1 <
   3  -4  -4    33.32    34.30    73.00  26%1 <
   3  -2  -1  1216.10   540.90   118.50  26%1 o
   3   1   4   308.31   311.50    58.50  26%1 o
   4   1   5    13.17    13.10    23.30  26%1 <
   5  -3  -1     2.33   -19.70    44.40  26%1 <
   5  -1   2   115.06   149.00    46.90  26%1 o
  -6   2  -1     3.61     2.80    28.60  27%1 <
  -5   1  -2   195.86    69.30    39.90  27%1 <
  -5   4   3   563.48   285.80    84.10  27%1 o
  -4  -1  -5    15.24    68.60    30.00  27%1 <
  -4   3   2    72.30   116.00    83.60  27%1 <
  -3  -1  -4   455.69   451.70    68.30  27%1 o
  -3   2   1  1194.60  1175.10   141.20  27%1 o
  -2  -2  -5    15.28    16.40    37.30  27%1 <
  -1  -2  -4    94.96    25.60    50.30  27%1 <
  -1   4   6     1.45    -2.90    31.20  27%1 <
   0  -3  -5   197.00   180.40    56.60  27%1 o
   1  -3  -4   585.28   638.20    91.20  27%1 o
   1   3   6   339.19   286.50    51.40  27%1 o
   2  -4  -5    26.30    81.50    51.30  27%1 <
   2  -1   0    53.19    76.50   137.70  27%1 <
   2   2   5    19.00   -14.90    34.00  27%1 <
   3   1   4   369.46   311.50    58.50  27%1 o
   3   2   6     2.01    11.80    22.50  27%1 <
   4  -2   0   939.43  1269.00   115.60  27%1 o
   4   1   5    16.78    13.10    23.30  27%1 <
   5  -2   1   114.54   129.10    50.50  27%1 <
   6  -3   0     0.21     8.10    32.10  27%1 <
   6  -2   2   143.35   111.60    41.30  27%1 <
  -6   3   0    13.35     1.30    39.00  28%1 <
  -5   2  -1   596.92   314.80    65.80  28%1 o
  -5   3   1    25.35    56.60    55.70  28%1 <
  -4  -1  -5    38.23    68.60    30.00  28%1 <
  -4   2   0  1910.70  2661.40   154.40  28%1 o
  -3   1  -1   247.24   240.90    86.10  28%1 <
  -2  -2  -5    37.77    16.40    37.30  28%1 <
  -2   1   0   205.42   257.80   150.50  28%1 <
  -1  -3  -6   821.60   716.40    78.70  28%1 o
   0  -3  -5   304.12   180.40    56.60  28%1 o
   1  -4  -6    19.73     6.70    38.60  28%1 <
   1   0   1  7502.10  8219.70   343.70  28%1 o
   1   3   7    37.15    14.50    31.20  28%1 <
   2  -4  -5    52.23    81.50    51.30  28%1 <
   2  -1   0   115.86    76.50   137.70  28%1 <
   2   0   2  2167.40  1887.50   149.40  28%1 o
   2   1   4   362.87   243.90    65.30  28%1 o
   2   2   6   475.77   303.60    53.90  28%1 o
   3  -1   1   279.54   300.10    86.00  28%1 o
   3   0   3   419.75   565.10    87.00  28%1 o
   3   1   5   166.18   124.20    45.30  28%1 <
   4  -5  -5   315.49   342.20    74.30  28%1 o
   4  -1   2   139.73    78.80    50.40  28%1 <
   4   0   4   109.87   125.40    48.50  28%1 <
   5  -2   1   260.45   129.10    50.50  28%1 <
   5  -1   3    41.39    12.60    34.10  28%1 <
   6  -2   2   322.17   111.60    41.30  28%1 <
  -6   2  -2   181.36   100.80    41.90  29%1 <
  -6   3   0    18.59     1.30    39.00  29%1 <
  -5   1  -3    36.00     4.50    35.10  29%1 <
  -5   2  -1   447.94   314.80    65.80  29%1 o
  -4   0  -4    71.49    78.30    43.10  29%1 <
  -4   1  -2   142.86   125.50    58.50  29%1 <
  -3  -1  -5    69.01    27.40    39.00  29%1 <
  -3   0  -3   347.20   447.90    81.40  29%1 o
  -3   1  -1   219.43   240.90    86.10  29%1 <
  -2  -2  -6   334.15   175.40    44.80  29%1 o
  -2  -1  -4    81.38    89.70    57.10  29%1 <
  -2   0  -2  1799.70  1527.00   143.60  29%1 o
  -2   4   6   403.74   291.40    61.80  29%1 o
  -1  -1  -3   394.58   379.80    94.50  29%1 o
  -1   0  -1  6637.60  7178.50   352.60  29%1 o
  -1   3   5   516.01   248.10    68.90  29%1 o
  -1   4   7   199.08   134.00    46.80  29%1 <
   0   1   2  2024.90  1343.10   184.10  29%1 o
   0   2   4  1825.30  1588.70   129.00  29%1 o
   0   3   6    18.39     9.70    42.70  29%1 <
   1   0   1  6430.50  8219.70   343.70  29%1 o
   1   1   3   387.68   467.60   100.10  29%1 o
   1   2   5   468.29   389.80    71.40  29%1 o
   1   3   7    35.04    14.50    31.20  29%1 <
   2   0   2  1704.90  1887.50   149.40  29%1 o
   2   1   4   269.57   243.90    65.30  29%1 o
   2   2   6   385.53   303.60    53.90  29%1 o
   3   0   3   309.20   565.10    87.00  29%1 o
   3   1   5   115.64   124.20    45.30  29%1 <
   5  -1   4    27.09    25.90    29.40  29%1 <
   6  -4  -1    36.27     3.10    37.60  29%1 <
   6  -3   1   252.19   115.30    42.60  29%1 <


_publcif_info_exptl_table_max_cols 4
_publcif_info_exptl_table_use_headnotes n

# start Validation Reply Form

_vrf_PLAT881_I
;
PROBLEM: No Datum for _diffrn_reflns_av_R_equivalents ...     Please Do !  
RESPONSE: Structure refined by dynamical refinement, which is performed on
 non-averaged data. Hence, no R_int is available 
;
_vrf_PLAT029_I
;
PROBLEM: _diffrn_measured_fraction_theta_full value Low .      0.787 Why?  
RESPONSE: Experiment was performed with electron diffraction with continuous
 rotation as such there is a missing wedge preventing total complete data.
;

# end Validation Reply Form


# CIFX: Changed following block name from global

data_global_2

_audit_update_record
;
2025-02-19 # Formatted by publCIF

;
_publcif_datablock.id '{8f31e0eb-aa84-40cb-b21d-58d9c84ca330}'

# publcif _publ_body_element loop start
loop_
_publ_body_element
_publ_body_title
_publ_body_contents

 section 
;
Introduction
; 
;

;
 section 
;
Experimental
; 
;

;
 subsection 
;
Synthesis and crystallization
; 
;

;
 subsection 
;
Refinement
;
;
;

 section 
;
Results and discussion
; 
;

;
# publcif _publ_body_element loop end
#=======================================================================

_audit_creation_method                   'Jana2020 1.3.60'


#=======================================================================

# CIFX: Changed following block name from I

data_I_2
_publcif_datablock.id '{4194476b-f50d-4c38-80be-ed4cc8cba4b6}'

#=======================================================================

# 5. CHEMICAL DATA

_chemical_name_systematic
?
_chemical_name_common                    ?
_chemical_formula_moiety                 'F4 Xe, F2 Xe'
_chemical_formula_structural             ?
_chemical_formula_analytical             ?
_chemical_formula_iupac                  ?
_chemical_formula_sum                    'F6 Xe2'
_chemical_formula_weight                 376.4
_chemical_melting_point                  ?
_chemical_compound_source                ?
_chemical_absolute_configuration         .

#=======================================================================

# 6. CRYSTAL DATA

_symmetry_cell_setting                   monoclinic
_symmetry_space_group_name_H-M           'P 1 21/c 1'
_symmetry_space_group_name_Hall          '-P 2ybc'
_symmetry_Int_Tables_number              14

loop_
 _space_group_symop_id
 _space_group_symop_operation_xyz
 1   x,y,z
 2   -x,y+1/2,-z+1/2
 3   -x,-y,-z
 4   x,-y+1/2,z+1/2

_cell_length_a                           6.5273(8)
_cell_length_b                           7.2727(6)
_cell_length_c                           6.3644(10)
_cell_angle_alpha                        90
_cell_angle_beta                         92.951(11)
_cell_angle_gamma                        90
_cell_volume                             301.72(7)


_cell_formula_units_Z                    2

_cell_measurement_reflns_used          10138
_cell_measurement_theta_min          0.036
_cell_measurement_theta_max          1.007
_cell_measurement_temperature            100
_cell_special_details
;
The lattice parameteres were determined from the merged dataset of two different
 crystals
;

_exptl_crystal_density_diffrn            4.1436
_exptl_crystal_density_meas              ?
_exptl_crystal_density_method            ?
_exptl_crystal_F_000                     64.788

_exptl_absorpt_coefficient_mu            0
_exptl_crystal_description               
'pseudo-cuboid in shape'
_exptl_crystal_size_max                  0.01000
_exptl_crystal_size_mid                  0.00400
_exptl_crystal_size_min                  0.00080
_exptl_crystal_size_rad                  ?
_exptl_crystal_colour                    'white'
_exptl_absorpt_correction_type           none

#=======================================================================

# 7. EXPERIMENTAL DATA

_exptl_special_details                   ?

_diffrn_ambient_temperature              100
_diffrn_radiation_probe                  electron
_diffrn_radiation_type                   'electrons 200 keV'
_diffrn_radiation_source                 'Lab6 cathode'
_diffrn_radiation_wavelength             0.0251
_diffrn_measurement_device               'TEM FEI Tecnai G2 20'
_diffrn_detector                         'ASI Cheetah'
_diffrn_measurement_method               'continuous rotation 3D ED'
_diffrn_measurement_specimen_support     'holey carbon grid'

_diffrn_reflns_number                    10614
_diffrn_reflns_theta_min                 0.036
_diffrn_reflns_theta_max                 1.007
_diffrn_reflns_theta_full                0.871
_diffrn_measured_fraction_theta_max      0.871
_diffrn_measured_fraction_theta_full     0.871
_diffrn_reflns_av_R_equivalents          ?
_diffrn_reflns_av_unetI/netI             ?
_diffrn_reflns_limit_h_min               -9
_diffrn_reflns_limit_h_max               9
_diffrn_reflns_limit_k_min               -10
_diffrn_reflns_limit_k_max               10
_diffrn_reflns_limit_l_min               -8
_diffrn_reflns_limit_l_max               8
_diffrn_reflns_reduction_process
;
data collection geometry: continuous rotation
dstarmax:  1.400
RC width:  0.00173
mosaicity:  0.083, 0.164
tilt axis position:    0.492
reflection size:    8.000
Virtual frame settings: number of merged frames:  7
                        step between frames:      4
                        intensity integration: integrate intensity on all frames
;

_diffrn_standards_number                 0


_diffrn_reflns_av_sunetI_over_netI       0.0568

#=======================================================================

# 8. REFINEMENT DATA

_refine_special_details
;
Calculated intensities based on dynamical theory of electron diffraction.
Number of individual data blocks in refinement: 2
Block     Thickness     Nobs    Nall    Robs    Rall   wRall
    1        813.63      859    2783  0.0843  0.1983  0.0873
    2        767.95      523    1732  0.0728  0.1866  0.0804
Thickness given in Angstrom.
A block-shaped crystal with constant thickness is assumed.
The effective crystal thickness was adapted based on the goniometer angle.

Refinement statistics relevant for the non-linear least-squares minimisation of wR(all):
Number of reflections in refinement (obs/all):   1382 / 4515
Number of reflections present more than once:    2184
Number of reflections unique in point group 1:   2331
Robs:   0.0802
Rall:   0.1943
wRall:  0.0846

Post-refinement analysis of symmetrically-equivalent reflections:
Number of unique reflections (obs/all): 360 / 736
MRobs:  0.0722
MRall:  0.1239
MwRall: 0.0745
;

_reflns_number_total                     4515
_reflns_number_gt                        1382
_reflns_threshold_expression             'I>3\s(I)'

_refine_ls_structure_factor_coef         F
_refine_ls_R_factor_gt                   0.0802
_refine_ls_wR_factor_gt                  0.0723
_refine_ls_R_factor_all                  0.1943
_refine_ls_wR_factor_ref                 0.0846
_refine_ls_goodness_of_fit_ref           1.40
_refine_ls_goodness_of_fit_gt            2.23
_refine_ls_restrained_S_gt               ?
_refine_ls_restrained_S_all              ?
_refine_ls_number_reflns                 4515
_refine_ls_number_parameters             132
_refine_ls_number_restraints             0
_refine_ls_number_constraints            0
_refine_ls_weighting_scheme              sigma
_refine_ls_weighting_details             'calc w=1/[\s^2^(Fo)+(0.01P)^2^+0.0000P] where P=(Fo+2Fc)/3'
_refine_ls_hydrogen_treatment            ?
_refine_ls_shift/su_max                  0.0000
_refine_ls_shift/su_mean                 0.0000
_refine_diff_density_max                 0.17
_refine_diff_density_min                 -0.14
_refine_ls_extinction_method             'none'
_refine_ls_extinction_coef               ?
_refine_ls_extinction_expression         ?
_refine_ls_abs_structure_details         ?
_refine_ls_abs_structure_Flack           ?
_refine_ls_abs_structure_Rogers          ?

loop_
 _atom_type_symbol
 _atom_type_scat_source
 F   International_Tables_Vol_C
 Xe  International_Tables_Vol_C

_computing_data_collection               
;
RATS - an in-house software for data collection
;
_computing_cell_refinement               'PETS2'
_computing_data_reduction                'PETS2'
_computing_structure_solution            'Superflip'
_computing_structure_refinement          'Jana2020'


#=======================================================================

# 9. ATOMIC COORDINATES AND DISPLACEMENT PARAMETERS

loop_
 _atom_site_label
 _atom_site_type_symbol
 _atom_site_fract_x
 _atom_site_fract_y
 _atom_site_fract_z
 _atom_site_adp_type
 _atom_site_U_iso_or_equiv
 _atom_site_site_symmetry_multiplicity
 _atom_site_occupancy
 _atom_site_calc_flag
 _atom_site_refinement_flags
 _atom_site_disorder_assembly
 _atom_site_disorder_group
  Xe1 Xe 1 -0.5 -0.5 Uani 0.0206(4) 2 1 d . . .
  Xe2 Xe 0.5 -0.5 -1 Uani 0.0212(5) 2 1 d . . .
  F1 F 0.7241(8) -0.6032(8) -0.4907(10) Uiso 0.0553(14) 4 1 d . . .
  F2 F 1.0017(8) -0.4225(9) -0.2167(10) Uiso 0.0555(14) 4 1 d . . .
  F3 F 0.3308(6) -0.6844(5) -1.1567(7) Uani 0.0264(12) 4 1 d . . .

loop_
 _atom_site_aniso_label
 _atom_site_aniso_type_symbol
 _atom_site_aniso_U_11
 _atom_site_aniso_U_22
 _atom_site_aniso_U_33
 _atom_site_aniso_U_12
 _atom_site_aniso_U_13
 _atom_site_aniso_U_23
 Xe1 Xe 0.0164(8) 0.0144(6) 0.0303(9) 0.0035(6) -0.0066(6) -0.0065(8)
 Xe2 Xe 0.0293(9) 0.0154(7) 0.0184(7) 0.0040(6) -0.0023(6) -0.0054(7)
 F3 F 0.021(2) 0.0204(16) 0.037(2) -0.0008(14) -0.0110(18) -0.0013(19)


#=======================================================================

# 10. MOLECULAR GEOMETRY


loop_
 _geom_bond_atom_site_label_1
 _geom_bond_atom_site_label_2
 _geom_bond_site_symmetry_1
 _geom_bond_site_symmetry_2
 _geom_bond_distance
 _geom_bond_publ_flag
  Xe1 Xe2 . . 4.4394(11) ?
  Xe1 Xe2 . 1_556 4.6741(11) ?
  Xe1 Xe2 . 1_655 4.6741(11) ?
  Xe1 Xe2 . 1_656 4.4394(11) ?
  Xe1 F1 . . 1.955(5) ?
  Xe1 F1 . 3_744 1.955(5) ?
  Xe1 F2 . . 1.889(6) ?
  Xe1 F2 . 3_744 1.889(6) ?
  Xe2 F3 . . 1.975(4) ?
  Xe2 F3 . 3_643 1.975(4) ?

loop_
 _geom_angle_atom_site_label_1
 _geom_angle_atom_site_label_2
 _geom_angle_atom_site_label_3
 _geom_angle_site_symmetry_1
 _geom_angle_site_symmetry_2
 _geom_angle_site_symmetry_3
 _geom_angle
 _geom_angle_publ_flag
  Xe2 Xe1 Xe2 . . 1_556 88.550(14) ?
  Xe2 Xe1 Xe2 . . 1_655 91.450(14) ?
  Xe2 Xe1 Xe2 . . 1_656 180 ?
  Xe2 Xe1 F1 . . . 51.48(19) ?
  Xe2 Xe1 F1 . . 3_744 128.52(19) ?
  Xe2 Xe1 F2 . . . 130.72(17) ?
  Xe2 Xe1 F2 . . 3_744 49.28(17) ?
  Xe2 Xe1 Xe2 1_556 . 1_655 180 ?
  Xe2 Xe1 Xe2 1_556 . 1_656 91.450(14) ?
  Xe2 Xe1 F1 1_556 . . 45.79(19) ?
  Xe2 Xe1 F1 1_556 . 3_744 134.21(19) ?
  Xe2 Xe1 F2 1_556 . . 47.16(17) ?
  Xe2 Xe1 F2 1_556 . 3_744 132.84(17) ?
  Xe2 Xe1 Xe2 1_655 . 1_656 88.550(14) ?
  Xe2 Xe1 F1 1_655 . . 134.21(19) ?
  Xe2 Xe1 F1 1_655 . 3_744 45.79(19) ?
  Xe2 Xe1 F2 1_655 . . 132.84(17) ?
  Xe2 Xe1 F2 1_655 . 3_744 47.16(17) ?
  Xe2 Xe1 F1 1_656 . . 128.52(19) ?
  Xe2 Xe1 F1 1_656 . 3_744 51.48(19) ?
  Xe2 Xe1 F2 1_656 . . 49.28(17) ?
  Xe2 Xe1 F2 1_656 . 3_744 130.72(17) ?
  F1 Xe1 F1 . . 3_744 180 ?
  F1 Xe1 F2 . . . 92.6(3) ?
  F1 Xe1 F2 . . 3_744 87.4(3) ?
  F1 Xe1 F2 3_744 . . 87.4(3) ?
  F1 Xe1 F2 3_744 . 3_744 92.6(3) ?
  F2 Xe1 F2 . . 3_744 180 ?
  Xe1 Xe2 Xe1 1_454 . 1_455 88.550(14) ?
  Xe1 Xe2 Xe1 1_454 . 1_554 91.450(14) ?
  Xe1 Xe2 Xe1 1_454 . . 180 ?
  Xe1 Xe2 F3 1_454 . . 42.84(11) ?
  Xe1 Xe2 F3 1_454 . 3_643 137.16(11) ?
  Xe1 Xe2 Xe1 1_455 . 1_554 180 ?
  Xe1 Xe2 Xe1 1_455 . . 91.450(14) ?
  Xe1 Xe2 F3 1_455 . . 87.24(12) ?
  Xe1 Xe2 F3 1_455 . 3_643 92.76(12) ?
  Xe1 Xe2 Xe1 1_554 . . 88.550(14) ?
  Xe1 Xe2 F3 1_554 . . 92.76(12) ?
  Xe1 Xe2 F3 1_554 . 3_643 87.24(12) ?
  Xe1 Xe2 F3 . . . 137.16(11) ?
  Xe1 Xe2 F3 . . 3_643 42.84(11) ?
  F3 Xe2 F3 . . 3_643 180 ?


#=======================================================================

# 11. STRUCTURE-FACTOR LIST

loop_
 _reflns_scale_group_code
 _reflns_scale_meas_intensity
2%1     707.835
3%1     725.618
4%1     720.742
5%1     662.543
6%1     662.535
7%1     695.818
8%1     625.591
9%1     633.159
10%1    553.611
11%1    557.636
12%1    531.843
13%1    542.287
14%1    555.766
15%1    553.912
16%1    492.430
17%1    491.394
18%1    567.977
19%1    701.546
20%1    729.945
21%1    658.717
22%1    610.534
23%1    550.566
24%1    617.592
25%1    710.592
26%1    731.291
27%1    951.265
28%1    820.037
29%1    780.611
30%1    777.007
31%1    842.101
32%1    764.373
33%1    785.047
34%1    801.958
35%1    769.097
36%1    884.499
37%1    862.216
38%1    837.679
39%1    887.488
40%1    941.162
41%1    822.677
42%1    927.124
43%1    819.597
44%1    879.461
45%1    968.406
46%1    929.334
47%1    849.311
48%1    883.934
49%1    837.491
50%1    839.023
51%1    875.242
52%1    772.364
53%1    921.475
54%1    791.650
55%1    699.048
56%1    631.203
57%1    594.788
58%1    610.846
59%1    578.841
60%1    530.208
61%1    502.062
62%1    332.875
63%1   1000.000
64%1   1000.000
65%1   1000.000
66%1   1000.000
1%2     509.079
2%2     592.505
3%2     602.055
4%2     605.161
5%2     641.058
6%2     686.478
7%2     759.045
8%2     782.155
9%2     773.850
10%2    811.619
11%2    763.950
12%2    784.816
13%2    801.537
14%2    768.224
15%2    802.670
16%2    830.890
17%2    801.328
18%2    800.830
19%2    828.967
20%2    751.672
21%2    768.840
22%2    802.500
23%2    773.659
24%2    709.315
25%2    671.389
26%2    654.580
27%2    643.872
28%2    691.261
29%2    630.399
30%2    619.332
31%2    593.862
32%2    610.152
33%2    615.319
34%2    605.827
35%2    664.593
36%2    656.845
loop_
 _refln_index_h
 _refln_index_k
 _refln_index_l
 _refln_intensity_calc
 _refln_intensity_meas
 _refln_intensity_sigma
 _refln_scale_group_code
 _refln_observed_status
  -7  -3   5    202.31    410.10     88.60   2%1 o
  -7  -2   5      4.17    -51.60     54.90   2%1 <
  -7  -1   5    303.83    267.50     79.60   2%1 o
  -6   1   4      6.48     25.00     75.30   2%1 <
  -6   2   4   1118.00   1315.40    128.20   2%1 o
  -6   3   4     15.63    113.60     77.60   2%1 <
  -5  -6   4     26.27     78.20     73.50   2%1 <
  -5  -5   4     36.02     39.70     70.20   2%1 <
  -5  -4   4     10.06    -13.60     72.80   2%1 <
  -5  -3   4     13.93     65.90     71.50   2%1 <
  -5   4   3     41.73     92.50     84.20   2%1 <
  -5   5   3   1709.20   1746.60    139.00   2%1 o
  -4  -2   3     92.54    106.80    102.70   2%1 <
  -4  -1   3    150.06    278.50    108.60   2%1 <
  -4   6   2   2799.70   1995.60    166.20   2%1 o
  -3  -8   3     41.66     79.90     83.50   2%1 <
  -3  -7   3   1682.10   1474.50    130.70   2%1 o
  -3   1   2   2150.40   1711.20    183.30   2%1 o
  -2  -6   2   7486.50   7094.50    264.40   2%1 o
  -2  -5   2    127.35     53.30    120.20   2%1 <
   0 -10   1    153.70    102.10    116.80   2%1 <
   1   2  -1    691.96   -275.30    218.00   2%1 <
   1   9  -2     95.68     -9.70     94.60   2%1 <
   2  -4  -1    280.09     81.60    181.60   2%1 <
   2   4  -2  17118.00  17790.00    360.20   2%1 o
   2   5  -2     39.15     82.40    125.60   2%1 <
   3  -2  -2     86.09     14.80    123.70   2%1 <
   3  -1  -2   1717.40   1689.00    186.50   2%1 o
   3   6  -3    148.24    -87.30     84.80   2%1 <
   3   7  -3   1325.70    923.80    122.90   2%1 o
   4   1  -3    146.60    327.80    114.50   2%1 <
   4   7  -4     83.37    -10.80     64.00   2%1 <
   5  -7  -3   1103.50   1677.40    130.30   2%1 o
   5  -6  -3     91.94    102.60     83.20   2%1 <
   5   2  -4      3.09     44.90     72.30   2%1 <
   5   3  -4     13.84    -31.30     69.50   2%1 <
   6  -5  -4     16.67    110.30     69.20   2%1 <
   6  -4  -4    551.51    838.80    105.80   2%1 o
   6  -3  -4     12.07    164.30     79.30   2%1 <
   6   3  -5      0.77    -18.80     57.80   2%1 <
   6   4  -5      3.05     -6.70     56.30   2%1 <
   6   5  -5     19.60     61.00     61.30   2%1 <
   7  -3  -5    524.39    425.50     80.50   2%1 o
   7  -2  -5      5.11    -33.00     57.70   2%1 <
   7  -1  -5    320.23    580.60     87.60   2%1 o
  -7  -3   5    242.03    410.10     88.60   3%1 o
  -7  -2   5      4.34    -51.60     54.90   3%1 <
  -7   4   4     20.02     16.00     67.80   3%1 <
  -6  -2   4    908.57   1071.30    120.00   3%1 o
  -6  -1   4     11.21    -73.10     73.80   3%1 <
  -6   0   4   1550.70   1597.40    135.80   3%1 o
  -6   1   4      5.17     25.00     75.30   3%1 <
  -5  -7   4    108.24     72.20     71.90   3%1 <
  -5  -6   4     36.37     78.20     73.50   3%1 <
  -5  -5   4      6.30     39.70     70.20   3%1 <
  -5   2   3    397.36    318.40    109.00   3%1 <
  -5   3   3   3496.70   3306.90    183.30   3%1 o
  -4  -4   3    316.25    414.40    112.50   3%1 o
  -4  -3   3    256.60    195.40    105.00   3%1 <
  -4  -2   3     62.22    106.80    102.70   3%1 <
  -4   5   2    233.53    165.20    114.00   3%1 <
  -4   6   2   2153.00   1995.60    166.20   3%1 o
  -3   0   2    381.39    272.10    154.10   3%1 <
  -3   8   1    378.31    333.80    148.20   3%1 <
  -2  -7   2    131.85     45.90    105.60   3%1 <
  -2  -6   2   7069.80   7094.50    264.40   3%1 o
  -2   3   1   2160.10    765.30    224.30   3%1 o
  -1  -3   1  37854.00  36561.80    562.80   3%1 o
   0 -10   1     46.46    102.10    116.80   3%1 <
   0   8  -1     95.25    242.10    147.40   3%1 <
   1   3  -1  35615.00  36625.20    564.00   3%1 o
   2   5  -2    110.14     82.40    125.60   3%1 <
   3  -1  -2   1876.30   1689.00    186.50   3%1 o
   3   0  -2    424.96    163.60    157.20   3%1 <
   3   7  -3   1562.90    923.80    122.90   3%1 o
   3   8  -3    148.40      2.10     80.50   3%1 <
   4  -8  -2   3081.20   3641.80    188.20   3%1 o
   4  -7  -2    155.00    -30.90    103.50   3%1 <
   4   1  -3    150.07    327.80    114.50   3%1 <
   4   2  -3     61.03    147.30    104.10   3%1 <
   4   3  -3    288.38     49.50     95.60   3%1 <
   5  -5  -3   1699.20   2035.10    152.10   3%1 o
   5  -4  -3     73.08    -56.50     86.70   3%1 <
   5   3  -4     13.38    -31.30     69.50   3%1 <
   5   4  -4     12.62      1.00     73.50   3%1 <
   5   5  -4     11.54     28.50     73.50   3%1 <
   6  -3  -4     12.99    164.30     79.30   3%1 <
   6  -1  -4     14.25     19.80     76.20   3%1 <
   6   0  -4   1357.30   1266.70    130.90   3%1 o
   6   5  -5     13.72     61.00     61.30   3%1 <
   7  -1  -5    355.35    580.60     87.60   3%1 o
   7   1  -5    317.79    506.90     86.40   3%1 o
   7   2  -5      5.66     50.90     59.30   3%1 <
  -7   2   4      1.94    -22.50     66.80   4%1 <
  -7   3   4     93.86    205.50     76.70   4%1 <
  -7   4   4     21.95     16.00     67.80   4%1 <
  -6  -5   4      4.51    -29.60     65.40   4%1 <
  -6  -4   4    619.28    524.80    100.00   4%1 o
  -6  -3   4     14.67    140.60     78.50   4%1 <
  -6  -2   4    907.22   1071.30    120.00   4%1 o
  -6  -1   4     11.97    -73.10     73.80   4%1 <
  -6   6   3     74.06      3.20     74.90   4%1 <
  -5   1   3   2308.70   2634.40    178.80   4%1 o
  -5   2   3    416.60    318.40    109.00   4%1 <
  -4  -7   3      5.79    168.90     86.40   4%1 <
  -4  -6   3    159.54    275.80     92.10   4%1 <
  -4  -5   3    111.23    125.10     88.10   4%1 <
  -4  -4   3    296.52    414.40    112.50   4%1 o
  -4   4   2   5026.80   5546.20    240.60   4%1 o
  -4   5   2    208.54    165.20    114.00   4%1 <
  -3  -2   2     32.76    -18.10    123.40   4%1 <
  -3  -1   2   2446.50   2094.40    196.00   4%1 o
  -2  -9   2     27.22    -31.20     88.40   4%1 <
  -2  -8   2   1748.10   1456.50    146.80   4%1 o
  -2  -7   2    112.70     45.90    105.60   4%1 <
  -2   2   1  11322.00  12486.10    391.90   4%1 o
  -1  -4   1    180.84     55.10    181.40   4%1 <
   0   8  -1    155.28    242.10    147.40   4%1 <
   1   3  -1  37011.00  36625.20    564.00   4%1 o
   2  -3  -1   1903.30    717.00    230.50   4%1 o
   2   6  -2   6946.30   7271.50    262.50   4%1 o
   3   0  -2    369.68    163.60    157.20   4%1 <
   3   1  -2   2430.00   2294.50    202.50   4%1 o
   3   8  -3    121.78      2.10     80.50   4%1 <
   4  -7  -2    135.92    -30.90    103.50   4%1 <
   4  -6  -2   2994.20   2857.70    194.40   4%1 o
   4   3  -3    225.03     49.50     95.60   4%1 <
   4   4  -3    262.52    383.20    110.10   4%1 o
   5  -3  -3   3385.20   2741.70    185.50   4%1 o
   5  -2  -3    525.90    319.70    109.60   4%1 <
   5   5  -4      8.46     28.50     73.50   4%1 <
   5   6  -4     30.39     -7.30     69.20   4%1 <
   5   7  -4    122.01     89.20     69.80   4%1 <
   6  -1  -4      7.16     19.80     76.20   4%1 <
   6   0  -4   1668.80   1266.70    130.90   4%1 o
   6   1  -4     10.17     93.60     76.90   4%1 <
   6   2  -4    969.81   1103.30    125.60   4%1 o
   7   2  -5      5.77     50.90     59.30   4%1 <
   7   3  -5    258.41    199.50     75.10   4%1 <
  -7  -1   4     23.68      5.60     66.60   5%1 <
  -7   0   4     48.44     96.10     72.50   5%1 <
  -7   1   4    117.21     52.30     73.00   5%1 <
  -7   2   4      1.52    -22.50     66.80   5%1 <
  -6  -6   4    232.45    200.80     77.30   5%1 <
  -6  -5   4      4.03    -29.60     65.40   5%1 <
  -6  -4   4    503.93    524.80    100.00   5%1 o
  -6   4   3     23.25     62.70     82.90   5%1 <
  -6   5   3     25.15     35.40     77.90   5%1 <
  -5  -2   3    297.65    344.60    105.30   5%1 o
  -5  -1   3   2065.30   2341.70    170.20   5%1 o
  -5   8   2     75.94    -17.50     91.40   5%1 <
  -4  -8   3     55.02     54.70     76.00   5%1 <
  -4  -7   3      3.86    168.90     86.40   5%1 <
  -4  -6   3    152.89    275.80     92.10   5%1 <
  -4   3   2    304.30    203.10    128.30   5%1 <
  -3  -3   2    550.23    361.30    140.10   5%1 <
  -3  -2   2     28.06    -18.10    123.40   5%1 <
  -3   7   1   6542.20   7204.60    274.60   5%1 o
  -2  -9   2     26.41    -31.20     88.40   5%1 <
  -2   2   1  13113.00  12486.10    391.90   5%1 o
  -1  -5   1  19726.00  20918.20    421.10   5%1 o
  -1  -4   1    158.34     55.10    181.40   5%1 <
   0   9  -1     62.98    265.00    133.90   5%1 <
   1   4  -1    241.19    268.00    188.80   5%1 <
   2  -2  -1  10905.00   9347.80    375.60   5%1 o
   2   7  -2    110.40    -62.00     98.60   5%1 <
   2   8  -2    926.46   1018.10    133.30   5%1 o
   3   1  -2   2044.50   2294.50    202.50   5%1 o
   3   2  -2     26.60     41.00    116.10   5%1 <
   4  -5  -2     16.36    -53.20    111.10   5%1 <
   4  -4  -2   5363.10   4519.50    224.60   5%1 o
   4   4  -3    179.26    383.20    110.10   5%1 o
   4   5  -3     50.81    -80.40     78.30   5%1 <
   4   6  -3    159.26    245.40     94.20   5%1 <
   5  -2  -3    289.58    319.70    109.60   5%1 <
   5   7  -4     80.82     89.20     69.80   5%1 <
   6   2  -4    838.54   1103.30    125.60   5%1 o
   6   3  -4     17.67    200.70     78.40   5%1 <
   6   4  -4    593.84    637.60    102.30   5%1 o
   7  -4  -4     29.61     45.80     71.20   5%1 <
   7  -3  -4    131.14    172.60     79.90   5%1 <
   7  -2  -4      1.88    -19.00     65.70   5%1 <
  -8   1   4     53.56     62.30     62.40   6%1 <
  -8   2   4    338.22    372.40     83.90   6%1 o
  -7  -4   4     23.02    -51.00     56.20   6%1 <
  -7  -3   4      6.84     26.40     64.80   6%1 <
  -7  -2   4     13.62     13.60     64.50   6%1 <
  -7  -1   4     21.88      5.60     66.60   6%1 <
  -6   1   3     19.70     59.20     78.70   6%1 <
  -6   2   3     12.62     53.90     84.80   6%1 <
  -6   3   3     20.89     51.80     80.40   6%1 <
  -6   4   3     17.27     62.70     82.90   6%1 <
  -5  -5   3   1011.10   1167.00    120.00   6%1 o
  -5  -4   3     37.09     19.50     77.10   6%1 <
  -5  -3   3   2392.40   2967.90    176.60   6%1 o
  -5  -2   3    325.55    344.60    105.30   6%1 o
  -5   7   2     24.13     36.00     91.60   6%1 <
  -4   1   2    663.99    797.30    146.20   6%1 o
  -4   2   2  10095.00  10024.40    298.20   6%1 o
  -3  -5   2    129.96    147.40    109.10   6%1 <
  -3  -4   2    212.26    334.20    125.80   6%1 <
  -3  -3   2    311.90    361.30    140.10   6%1 <
  -3   6   1    480.58    633.40    164.20   6%1 o
  -1  -6   1    129.74    158.00    147.40   6%1 <
  -1  -5   1  20514.00  20918.20    421.10   6%1 o
   0   9  -1     53.87    265.00    133.90   6%1 <
   1   4  -1    147.50    268.00    188.80   6%1 <
   2  -1  -1   5468.90   4051.70    299.80   6%1 o
   2   8  -2   1323.20   1018.10    133.30   6%1 o
   2   9  -2     40.78     23.50     85.70   6%1 <
   3  -9  -1   3372.10   3703.60    232.30   6%1 o
   3   3  -2     28.30     76.70    121.00   6%1 <
   3   4  -2    915.91    344.80    126.60   6%1 <
   4  -4  -2   5204.50   4519.50    224.60   6%1 o
   4  -3  -2    196.21    160.50    127.20   6%1 <
   4  -2  -2   5133.40   6061.40    251.80   6%1 o
   4   6  -3    136.19    245.40     94.20   6%1 <
   4   7  -3     10.81    -17.20     70.20   6%1 <
   4   8  -3     15.36      3.50     68.40   6%1 <
   5   1  -3   2035.00   2092.10    161.00   6%1 o
   5   2  -3    373.98    186.30     93.70   6%1 <
   5   3  -3   3158.30   2724.60    174.00   6%1 o
   6  -6  -3     85.22    122.40     85.90   6%1 <
   6  -5  -3    101.17     97.00     86.30   6%1 <
   6  -4  -3    109.96    103.80     82.10   6%1 <
   6   4  -4    558.56    637.60    102.30   6%1 o
   6   5  -4     11.15     16.30     59.40   6%1 <
   6   6  -4    318.27    293.70     81.50   6%1 o
   7  -2  -4      2.00    -19.00     65.70   6%1 <
   7  -1  -4     84.37     92.20     69.50   6%1 <
   7   0  -4     98.98     34.10     64.10   6%1 <
   7   1  -4     17.88    -15.50     60.60   6%1 <
  -8  -2   4    320.34    335.90     80.10   7%1 o
  -8  -1   4     85.25     39.40     64.80   7%1 <
  -8   0   4    147.59    287.60     76.90   7%1 o
  -8   1   4     58.74     62.30     62.40   7%1 <
  -8   2   4    347.26    372.40     83.90   7%1 o
  -7  -4   4     17.86    -51.00     56.20   7%1 <
  -7   4   3    109.66    -13.80     66.60   7%1 <
  -7   5   3    539.61    522.80     95.60   7%1 o
  -6  -1   3     56.66     91.90     82.20   7%1 <
  -6   1   3     33.88     59.20     78.70   7%1 <
  -6   2   3      9.07     53.90     84.80   7%1 <
  -5  -7   3    476.36    486.20     96.60   7%1 o
  -5  -6   3     49.88    -89.60     67.70   7%1 <
  -5  -5   3   1042.20   1167.00    120.00   7%1 o
  -5   5   2      2.66     97.40     94.50   7%1 <
  -5   6   2    222.54    223.40     99.60   7%1 <
  -4   0   2   6569.80   6420.40    247.40   7%1 o
  -4   1   2    844.18    797.30    146.20   7%1 o
  -3  -8   2     54.33     -3.90     80.10   7%1 <
  -3  -7   2     51.58     59.70     89.80   7%1 <
  -3  -6   2     13.85     21.60     88.60   7%1 <
  -3  -5   2    137.16    147.40    109.10   7%1 <
  -3   6   1    703.21    633.40    164.20   7%1 o
  -1  -7   1   6117.50   6767.80    255.10   7%1 o
  -1  -6   1    128.98    158.00    147.40   7%1 <
   0  10  -1      9.00      3.20    117.60   7%1 <
   1   5  -1  23767.00  24293.80    439.90   7%1 o
   2   9  -2     38.37     23.50     85.70   7%1 <
   3  -8  -1    367.71    501.80    160.00   7%1 o
   3   4  -2   1000.10    344.80    126.60   7%1 <
   3   5  -2    124.48     66.20     99.80   7%1 <
   4  -1  -2    950.73    935.60    154.50   7%1 o
   4   8  -3     17.42      3.50     68.40   7%1 <
   5   3  -3   3556.80   2724.60    174.00   7%1 o
   5   4  -3     31.69     64.30     78.90   7%1 <
   5   5  -3   1171.70   1214.30    122.10   7%1 o
   6  -4  -3    110.97    103.80     82.10   7%1 <
   6  -3  -3      9.20     50.10     82.30   7%1 <
   6  -2  -3     38.76     52.90     77.20   7%1 <
   6  -1  -3     50.82     71.10     81.70   7%1 <
   7   1  -4     20.60    -15.50     60.60   7%1 <
   7   2  -4     13.01     34.00     61.60   7%1 <
   7   3  -4      3.76      3.90     58.00   7%1 <
   7   4  -4      3.47    -13.50     58.80   7%1 <
   8  -2  -4    390.38    398.90     87.40   7%1 o
  -8  -2   4    243.31    335.90     80.10   8%1 o
  -7   2   3      6.91    -90.70     66.30   8%1 <
  -7   3   3    631.56   1051.10    117.80   8%1 o
  -7   4   3    126.31    -13.80     66.60   8%1 <
  -6  -5   3     24.88     17.10     65.70   8%1 <
  -6  -4   3     36.16     34.20     70.30   8%1 <
  -6  -3   3      8.73     29.60     74.80   8%1 <
  -6  -2   3     21.57     29.20     71.80   8%1 <
  -6  -1   3     37.39     91.90     82.20   8%1 <
  -5   3   2     28.88    123.20     97.10   8%1 <
  -5   4   2    217.71    372.50    108.50   8%1 o
  -5   5   2      1.60     97.40     94.50   8%1 <
  -4  -3   2    181.94    219.20    107.30   8%1 <
  -4  -2   2   6352.10   5789.40    233.70   8%1 o
  -4  -1   2    678.12    798.80    146.50   8%1 o
  -3  -9   2     21.20    -33.20     77.20   8%1 <
  -3  -8   2     43.58     -3.90     80.10   8%1 <
  -3   5   1   6695.20   6883.30    273.70   8%1 o
  -2  -1   1   4352.20   3895.30    262.70   8%1 o
  -1 -10   1     15.59     54.80     96.00   8%1 <
  -1  -9   1   1505.00   1346.70    150.40   8%1 o
  -1  -8   1     47.79     18.50    116.30   8%1 <
   1   6  -1     81.65    142.50    145.60   8%1 <
   2   1  -1   3774.70   3607.40    273.60   8%1 o
   3  -7  -1   5590.40   5338.70    251.40   8%1 o
   3   5  -2     71.75     66.20     99.80   8%1 <
   3   6  -2      7.38     72.20     91.30   8%1 <
   3   7  -2     23.08     -7.00     85.10   8%1 <
   4  -1  -2    384.07    935.60    154.50   8%1 o
   4   1  -2    657.95    743.40    143.90   8%1 o
   5  -8  -2     21.24     42.30     85.90   8%1 <
   5  -7  -2      7.52     71.10     94.10   8%1 <
   5  -6  -2    317.12    242.70    101.20   8%1 <
   5   5  -3    957.01   1214.30    122.10   8%1 o
   5   6  -3     56.70    -34.70     66.40   8%1 <
   5   7  -3    689.56    810.20    104.50   8%1 o
   6  -1  -3     39.08     71.10     81.70   8%1 <
   6   1  -3     48.88     89.50     79.50   8%1 <
   6   2  -3     22.18     86.90     74.40   8%1 <
   7  -5  -3    173.43    277.20     86.80   8%1 o
   7   4  -4      3.59    -13.50     58.80   8%1 <
   8  -2  -4    309.42    398.90     87.40   8%1 o
   8  -1  -4     78.83     65.20     64.20   8%1 <
   8   0  -4    179.39    224.20     76.20   8%1 <
   8   1  -4     67.78     64.90     66.20   8%1 <
   8   2  -4    253.81    151.80     67.50   8%1 <
  -7  -2   3     16.88   -107.50     65.10   9%1 <
  -7  -1   3    781.72    646.70    101.50   9%1 o
  -7   1   3    796.17   1046.10    120.10   9%1 o
  -7   2   3      4.58    -90.70     66.30   9%1 <
  -6  -6   3     35.02      7.10     62.80   9%1 <
  -6  -5   3     25.19     17.10     65.70   9%1 <
  -6  -4   3     26.18     34.20     70.30   9%1 <
  -6   7   2    435.76    447.30    102.90   9%1 o
  -5   1   2    122.98    167.50    104.90   9%1 <
  -5   2   2    305.28    328.40    106.60   9%1 o
  -5   3   2     63.26    123.20     97.10   9%1 <
  -4  -5   2     28.37    -44.20     82.90   9%1 <
  -4  -4   2   3098.90   2304.90    164.30   9%1 o
  -4  -3   2    174.36    219.20    107.30   9%1 <
  -4   9   1    102.77    124.60    119.90   9%1 <
  -3   4   1   1986.80   2382.40    217.30   9%1 o
  -2  -1   1   4349.80   3895.30    262.70   9%1 o
  -1 -10   1     43.62     54.80     96.00   9%1 <
  -1  -9   1   1193.30   1346.70    150.40   9%1 o
   1  -8   0    207.67    191.60    257.00   9%1 <
   1   7  -1   4872.50   5136.90    233.80   9%1 o
   2   1  -1   4444.80   3607.40    273.60   9%1 o
   3  -6  -1    552.36    194.90    156.50   9%1 <
   3   7  -2     23.81     -7.00     85.10   9%1 <
   3   8  -2    126.83    227.90     90.90   9%1 <
   3   9  -2    128.24    165.80     83.40   9%1 <
   4   1  -2    632.29    743.40    143.90   9%1 o
   4   2  -2   6744.70   7472.40    259.40   9%1 o
   4   3  -2    226.42    321.60    121.20   9%1 <
   5  -6  -2    321.39    242.70    101.20   9%1 <
   5  -5  -2     49.81     50.80     95.20   9%1 <
   5  -4  -2    102.50     89.20     95.50   9%1 <
   5  -3  -2    353.13    430.10    122.10   9%1 o
   5   7  -3    713.41    810.20    104.50   9%1 o
   6   1  -3     43.73     89.50     79.50   9%1 <
   6   2  -3     20.83     86.90     74.40   9%1 <
   6   3  -3      8.01     70.20     72.90   9%1 <
   6   4  -3     44.70      1.10     64.40   9%1 <
   6   5  -3     55.31    115.10     75.40   9%1 <
   7  -5  -3    356.46    277.20     86.80   9%1 o
   7  -4  -3     63.60    102.10     74.30   9%1 <
   7  -3  -3    491.48    559.80    100.40   9%1 o
   7  -2  -3      6.79    151.60     84.30   9%1 <
   8   1  -4     69.91     64.90     66.20   9%1 <
   8   2  -4    230.21    151.80     67.50   9%1 <
  -8   1   3      7.26      8.00     65.40  10%1 <
  -8   2   3     29.29     33.50     68.80  10%1 <
  -8   3   3     16.96    -15.20     68.40  10%1 <
  -7  -5   3    253.19    162.00     71.90  10%1 <
  -7  -4   3     49.94     48.00     64.80  10%1 <
  -7  -3   3    314.32    202.60     80.30  10%1 <
  -7  -2   3     12.15   -107.50     65.10  10%1 <
  -7  -1   3    582.91    646.70    101.50  10%1 o
  -6   4   2    830.33   1282.50    144.70  10%1 o
  -6   5   2     40.91     89.20     88.50  10%1 <
  -6   6   2    371.26    540.80    111.30  10%1 o
  -5  -2   2    139.66    221.40    107.10  10%1 <
  -5  -1   2     57.86     19.00     93.50  10%1 <
  -5   0   2     27.97     54.60     99.00  10%1 <
  -5   1   2     98.51    167.50    104.90  10%1 <
  -4  -8   2    656.75    509.90    101.10  10%1 o
  -4  -7   2     54.87    -53.80     77.10  10%1 <
  -4  -6   2   1061.10    554.10    116.30  10%1 o
  -4  -5   2     19.04    -44.20     82.90  10%1 <
  -4   8   1     25.55     -7.00    117.40  10%1 <
  -3   3   1  14826.00  14719.70    372.50  10%1 o
  -2  -4   1     59.06    185.80    146.50  10%1 <
  -2  -3   1    741.12    124.20    153.60  10%1 <
   1  -9   0     62.46     34.70    212.60  10%1 <
   1   8  -1     20.20     75.60    116.50  10%1 <
   2   2  -1   5590.60   4567.70    275.90  10%1 o
   2   3  -1    578.61    147.60    162.30  10%1 <
   3  -5  -1   5569.40   5172.00    261.10  10%1 o
   3  -4  -1   1652.40   1515.60    209.70  10%1 o
   3   9  -2    123.64    165.80     83.40  10%1 <
   4   3  -2    175.12    321.60    121.20  10%1 <
   4   4  -2   1921.60   2602.40    180.60  10%1 o
   4   5  -2     19.72     14.60     95.50  10%1 <
   4   6  -2   1218.60   1522.40    146.40  10%1 o
   5  -4  -2     30.06     89.20     95.50  10%1 <
   5  -3  -2    335.10    430.10    122.10  10%1 o
   5  -2  -2    150.39    105.70    104.60  10%1 <
   5  -1  -2     48.37    128.90    104.80  10%1 <
   5   0  -2      5.50     92.70    105.90  10%1 <
   6   4  -3     32.05      1.10     64.40  10%1 <
   6   5  -3     40.64    115.10     75.40  10%1 <
   6   6  -3     18.49     14.60     70.00  10%1 <
   7  -2  -3      4.66    151.60     84.30  10%1 <
   7  -1  -3    647.16   1063.60    122.50  10%1 o
   7   1  -3    537.30    628.70    110.60  10%1 o
   7   2  -3     10.25     24.90     67.30  10%1 <
  -8  -3   3      7.51     74.30     63.50  11%1 <
  -8  -2   3     21.71     80.80     63.50  11%1 <
  -8  -1   3      1.80    -18.40     62.70  11%1 <
  -8   1   3      6.37      8.00     65.40  11%1 <
  -6   1   2     54.01     45.70     85.70  11%1 <
  -6   2   2    548.16    695.90    125.70  11%1 o
  -6   3   2     26.34    101.40     93.10  11%1 <
  -6   4   2   1396.20   1282.50    144.70  11%1 o
  -6   5   2     26.78     89.20     88.50  11%1 <
  -5  -7   2      0.65     23.00     70.40  11%1 <
  -5  -6   2     61.64    -30.90     70.80  11%1 <
  -5  -5   2      3.28    -13.10     77.90  11%1 <
  -5  -4   2     40.96      6.90     87.60  11%1 <
  -5  -3   2     31.43    121.30     91.70  11%1 <
  -5  -2   2    143.94    221.40    107.10  11%1 <
  -5  -1   2     55.65     19.00     93.50  11%1 <
  -4   7   1     55.26    178.60    122.40  11%1 <
  -3   1   1  13942.00  13673.50    376.00  11%1 o
  -3   2   1    487.14    203.90    166.60  11%1 <
  -2  -8   1      2.65    -21.50     96.90  11%1 <
  -2  -7   1     24.78     64.50    107.40  11%1 <
  -2  -6   1     87.81     -7.30    113.20  11%1 <
  -2  -5   1     62.49    124.20    132.10  11%1 <
  -2  -4   1     52.28    185.80    146.50  11%1 <
   1 -10   0     11.55    250.00    188.70  11%1 <
   1  -9   0     37.76     34.70    212.60  11%1 <
   1   9  -1    939.80   1030.50    149.40  11%1 o
   2   3  -1    548.74    147.60    162.30  11%1 <
   2   4  -1     54.71    241.80    145.80  11%1 <
   3  -4  -1   1552.40   1515.60    209.70  11%1 o
   3  -2  -1    411.50    315.20    171.80  11%1 <
   4   6  -2   1578.80   1522.40    146.40  11%1 o
   4   7  -2     46.46      5.70     81.30  11%1 <
   4   8  -2    581.46    617.50    110.90  11%1 o
   5  -1  -2     46.81    128.90    104.80  11%1 <
   5   0  -2      8.31     92.70    105.90  11%1 <
   5   1  -2     55.54     88.60     97.50  11%1 <
   5   2  -2    155.69    256.40    101.70  11%1 <
   5   3  -2     38.86     12.70     85.20  11%1 <
   6  -7  -2     41.03     61.80     90.30  11%1 <
   6  -6  -2    431.87    531.20    115.30  11%1 o
   6  -5  -2     71.39     56.00     93.40  11%1 <
   7   1  -3    454.27    628.70    110.60  11%1 o
   7   2  -3     10.15     24.90     67.30  11%1 <
   7   3  -3    354.96    336.80     89.20  11%1 o
   7   4  -3     52.70    -12.00     70.50  11%1 <
   7   5  -3    125.08    138.10     71.00  11%1 <
   8  -3  -3     10.23     19.30     65.70  11%1 <
   8  -2  -3     25.35    -19.10     65.20  11%1 <
   8  -1  -3     20.04     34.50     68.20  11%1 <
  -7   4   2      6.21    -26.90     70.30  12%1 <
  -7   5   2      1.10      6.40     71.10  12%1 <
  -7   6   2      4.89      0.70     70.90  12%1 <
  -6  -3   2     96.74     64.10     82.30  12%1 <
  -6  -2   2    463.34    690.80    120.40  12%1 o
  -6  -1   2     60.03     25.40     82.80  12%1 <
  -6   0   2   1170.20    959.50    133.80  12%1 o
  -6   1   2     69.63     45.70     85.70  12%1 <
  -6   2   2    451.63    695.90    125.70  12%1 o
  -5  -8   2      1.18    -47.10     63.30  12%1 <
  -5  -7   2      0.74     23.00     70.40  12%1 <
  -5  -6   2     54.56    -30.90     70.80  12%1 <
  -5  -5   2      2.94    -13.10     77.90  12%1 <
  -4   5   1     64.92    132.40    113.60  12%1 <
  -4   6   1      6.25    -14.20    114.00  12%1 <
  -3  -1   1  11943.00  13226.70    357.30  12%1 o
  -3   1   1  14751.00  13673.50    376.00  12%1 o
  -2  -9   1      0.94    -10.90     95.10  12%1 <
  -2  -8   1      2.68    -21.50     96.90  12%1 <
  -2  -7   1     22.59     64.50    107.40  12%1 <
   1 -10   0     10.55    250.00    188.70  12%1 <
   1  10  -1     11.51    -23.90     98.40  12%1 <
   2   5  -1     59.87     26.80    126.00  12%1 <
   2   6  -1     87.07    111.80    115.70  12%1 <
   3  -2  -1    410.15    315.20    171.80  12%1 <
   3  -1  -1  15038.00  14794.60    390.20  12%1 o
   4   8  -2    533.83    617.50    110.90  12%1 o
   5   2  -2    139.01    256.40    101.70  12%1 <
   5   3  -2     43.54     12.70     85.20  12%1 <
   5   4  -2     48.36    -33.10     81.30  12%1 <
   5   5  -2      5.42     16.70     80.10  12%1 <
   5   6  -2     50.10     16.00     75.20  12%1 <
   6  -7  -2     12.63     61.80     90.30  12%1 <
   6  -6  -2    385.58    531.20    115.30  12%1 o
   6  -5  -2     94.14     56.00     93.40  12%1 <
   6  -4  -2   1850.60   1448.90    149.50  12%1 o
   6  -3  -2    122.14    104.10     89.60  12%1 <
   6  -2  -2    445.18    659.20    127.80  12%1 o
   6  -1  -2     60.69     59.10     86.50  12%1 <
   7   5  -3     96.34    138.10     71.00  12%1 <
   8  -2  -3     14.82    -19.10     65.20  12%1 <
   8  -1  -3     19.31     34.50     68.20  12%1 <
   8   1  -3      1.95    -70.40     57.20  12%1 <
   8   2  -3     21.08     16.40     59.10  12%1 <
   8   3  -3      5.17     36.00     63.70  12%1 <
  -7  -1   2     16.65    -41.90     73.70  13%1 <
  -7   0   2     21.42      7.40     72.10  13%1 <
  -7   1   2     20.72     24.20     72.70  13%1 <
  -7   2   2     14.02    -55.50     74.20  13%1 <
  -7   3   2      8.95    -20.70     73.90  13%1 <
  -7   4   2      5.87    -26.90     70.30  13%1 <
  -6  -7   2     15.78    122.40     77.20  13%1 <
  -6  -6   2    309.04    349.70     95.30  13%1 o
  -6  -5   2     59.75     65.70     77.80  13%1 <
  -6  -4   2   1437.70   1309.10    133.40  13%1 o
  -6  -3   2     99.03     64.10     82.30  13%1 <
  -6  -2   2    445.17    690.80    120.40  13%1 o
  -5   8   1     12.11     13.50     95.60  13%1 <
  -4   4   1    103.45   -118.10    110.80  13%1 <
  -4   5   1    121.75    132.40    113.60  13%1 <
  -3  -4   1   1054.10   1192.10    166.90  13%1 o
  -3  -3   1   9423.90   8887.10    298.10  13%1 o
  -3  -2   1    270.49    246.90    148.00  13%1 <
  -3  -1   1  13353.00  13226.70    357.30  13%1 o
   2   6  -1     88.59    111.80    115.70  13%1 <
   2   7  -1     81.97    168.60    110.30  13%1 <
   2   8  -1      4.72     27.30    102.80  13%1 <
   3   1  -1  13468.00  13870.00    363.10  13%1 o
   3   2  -1    294.13    105.30    146.40  13%1 <
   4  -9  -1      2.39    -67.20    114.70  13%1 <
   4  -8  -1      0.90    116.20    123.30  13%1 <
   5   5  -2      3.10     16.70     80.10  13%1 <
   5   6  -2     65.07     16.00     75.20  13%1 <
   5   7  -2     10.67    -24.70     69.00  13%1 <
   5   8  -2      5.81    -17.60     65.70  13%1 <
   6  -2  -2    378.76    659.20    127.80  13%1 o
   6  -1  -2     66.07     59.10     86.50  13%1 <
   6   0  -2   1168.90    856.30    130.10  13%1 o
   6   1  -2     58.09    104.50     86.70  13%1 <
   6   2  -2    407.62    778.20    125.20  13%1 o
   6   3  -2     93.08    134.60     81.10  13%1 <
   6   4  -2   1047.90   1112.60    133.70  13%1 o
   7  -6  -2      0.78     -1.00     73.80  13%1 <
   7  -5  -2      0.75    -66.20     68.70  13%1 <
   8   3  -3      3.95     36.00     63.70  13%1 <
  -8  -1   2      5.96      2.20     65.50  14%1 <
  -8   0   2    415.84    283.40     86.00  14%1 o
  -8   1   2      6.68     24.90     67.70  14%1 <
  -8   2   2    180.41     87.30     76.20  14%1 <
  -8   3   2      9.46    -51.50     63.50  14%1 <
  -8   4   2    193.36    209.70     82.70  14%1 <
  -7  -6   2      6.86    -52.30     56.90  14%1 <
  -7  -5   2      2.05     27.80     65.40  14%1 <
  -7  -4   2      8.64     36.20     65.20  14%1 <
  -7  -3   2      2.60     15.70     68.40  14%1 <
  -7  -2   2     49.77     43.40     72.10  14%1 <
  -7  -1   2     16.07    -41.90     73.70  14%1 <
  -7   0   2     26.62      7.40     72.10  14%1 <
  -5   6   1     11.56     33.60    100.40  14%1 <
  -5   7   1   1022.40   1119.20    147.40  14%1 o
  -5   8   1     18.73     13.50     95.60  14%1 <
  -4   1   1    479.55    286.40    133.10  14%1 <
  -4   2   1      5.86     60.20    122.70  14%1 <
  -4   3   1    476.57    443.60    139.30  14%1 o
  -3  -9   1    794.87    593.30    115.40  14%1 o
  -3  -8   1     77.29    120.90     95.40  14%1 <
  -3  -7   1   1684.80   1725.00    155.90  14%1 o
  -3  -6   1     97.25    140.40    107.70  14%1 <
  -3  -4   1   1111.50   1192.10    166.90  14%1 o
  -3  -3   1   8888.30   8887.10    298.10  14%1 o
   2   8  -1      6.32     27.30    102.80  14%1 <
   2   9  -1     32.52     44.20     97.60  14%1 <
   3   2  -1    314.01    105.30    146.40  14%1 <
   3   3  -1   9906.60   9981.30    309.20  14%1 o
   3   4  -1   1047.20   1244.40    172.30  14%1 o
   4  -9  -1      1.89    -67.20    114.70  14%1 <
   4  -8  -1      1.23    116.20    123.30  14%1 <
   4  -7  -1      3.25     44.40    119.70  14%1 <
   4  -6  -1     14.53     -0.90    113.50  14%1 <
   4  -5  -1     76.33     30.50    116.10  14%1 <
   4  -4  -1     72.26    -97.20    116.40  14%1 <
   4  -3  -1    376.24    279.40    136.10  14%1 <
   5   8  -2      4.17    -17.60     65.70  14%1 <
   6   2  -2    287.23    778.20    125.20  14%1 o
   6   3  -2     91.29    134.60     81.10  14%1 <
   6   4  -2   1461.30   1112.60    133.70  14%1 o
   6   5  -2    110.46     21.60     71.30  14%1 <
   6   6  -2    296.20    319.00     95.30  14%1 o
   6   7  -2     27.81     78.20     72.50  14%1 <
   7  -6  -2      0.83     -1.00     73.80  14%1 <
   7  -5  -2      1.13    -66.20     68.70  14%1 <
   7  -4  -2      4.86      9.60     74.80  14%1 <
   7  -3  -2      1.63     31.70     70.10  14%1 <
   7  -2  -2     17.90      3.50     75.20  14%1 <
   7  -1  -2     17.50    -29.00     74.20  14%1 <
   7   0  -2      8.68     13.70     71.70  14%1 <
   7   1  -2     21.55    -40.70     68.00  14%1 <
   7   2  -2     45.88     82.10     74.40  14%1 <
  -8  -4   2    155.45     14.60     70.00  15%1 <
  -8  -3   2      6.38     40.30     65.50  15%1 <
  -8  -2   2    131.49    269.60     84.70  15%1 o
  -8  -1   2      6.00      2.20     65.50  15%1 <
  -8   0   2    412.15    283.40     86.00  15%1 o
  -8   1   2      7.56     24.90     67.70  15%1 <
  -5   3   1   2119.80   2667.70    201.50  15%1 o
  -5   4   1    150.14    109.60    114.10  15%1 <
  -5   5   1   2021.70   1440.20    161.60  15%1 o
  -5   6   1     13.03     33.60    100.40  15%1 <
  -4  -9   1      0.62    -16.50     79.70  15%1 <
  -4  -8   1      1.22     19.60     83.50  15%1 <
  -4  -7   1      3.42    -24.60     91.40  15%1 <
  -4  -6   1      8.78     27.30     95.50  15%1 <
  -4  -5   1     51.69      0.50     98.00  15%1 <
  -4  -4   1     55.36     68.70    103.60  15%1 <
  -4  -3   1    311.84    341.30    129.80  15%1 <
  -4  -2   1      4.88     58.10    112.20  15%1 <
  -4  -1   1    542.96    214.70    125.40  15%1 <
  -4   1   1    474.46    286.40    133.10  15%1 <
  -3  -9   1    404.24    593.30    115.40  15%1 o
   2   9  -1     24.35     44.20     97.60  15%1 <
   3   4  -1    849.10   1244.40    172.30  15%1 o
   3   5  -1   2323.10   2586.90    192.30  15%1 o
   3   6  -1    158.48     75.50    109.40  15%1 <
   3   7  -1   1805.20   1511.20    162.80  15%1 o
   4  -4  -1     56.41    -97.20    116.40  15%1 <
   4  -3  -1    400.12    279.40    136.10  15%1 <
   4  -2  -1      6.04     -2.30    122.60  15%1 <
   4  -1  -1    571.16     76.90    130.60  15%1 <
   4   1  -1    549.16     15.90    125.40  15%1 <
   6   7  -2     27.74     78.20     72.50  15%1 <
   7   0  -2      7.69     13.70     71.70  15%1 <
   7   1  -2     18.96    -40.70     68.00  15%1 <
   7   2  -2     41.46     82.10     74.40  15%1 <
   7   3  -2      1.95    -52.70     67.40  15%1 <
   7   4  -2     16.59    -21.00     66.80  15%1 <
   7   5  -2      1.60     78.50     68.40  15%1 <
   7   6  -2      7.69     -4.70     65.90  15%1 <
   8  -4  -2    207.75    225.10     85.60  15%1 <
   8  -3  -2      9.91    -26.10     68.20  15%1 <
   8  -2  -2    168.48     60.70     75.70  15%1 <
   8  -1  -2      7.61     18.10     75.20  15%1 <
   8   0  -2    316.46    167.60     85.90  15%1 <
   8   1  -2      6.79    -14.70     69.70  15%1 <
  -6   5   1      5.59    102.40    101.30  16%1 <
  -6   6   1     13.78    -32.90     93.60  16%1 <
  -6   7   1     25.50     15.30     90.10  16%1 <
  -5  -5   1    475.04    785.60    133.20  16%1 o
  -5  -4   1     51.04    -28.90     94.60  16%1 <
  -5  -3   1   1648.50   1734.30    176.20  16%1 o
  -5  -2   1     75.66    134.40    108.90  16%1 <
  -5  -1   1   1695.30   1888.80    186.70  16%1 o
  -5   1   1   1976.60   2202.50    193.20  16%1 o
  -5   2   1     89.15     65.90    114.60  16%1 <
  -5   3   1   2838.00   2667.70    201.50  16%1 o
  -5   4   1    107.70    109.60    114.10  16%1 <
  -4  -9   1      0.42    -16.50     79.70  16%1 <
  -4  -8   1      0.82     19.60     83.50  16%1 <
  -4  -7   1      2.32    -24.60     91.40  16%1 <
  -4  -6   1      7.12     27.30     95.50  16%1 <
  -4  -5   1     40.28      0.50     98.00  16%1 <
  -4  -4   1     46.56     68.70    103.60  16%1 <
  -4  -3   1    232.48    341.30    129.80  16%1 <
   3   7  -1   1436.00   1511.20    162.80  16%1 o
   3   8  -1     64.74     45.90    101.20  16%1 <
   3   9  -1    688.21    529.70    117.60  16%1 o
   4   1  -1    409.95     15.90    125.40  16%1 <
   4   2  -1      0.58     50.40    129.10  16%1 <
   4   3  -1    241.42    169.30    124.40  16%1 <
   4   4  -1     28.99    -43.10    106.90  16%1 <
   4   5  -1     41.79     78.20    103.90  16%1 <
   4   6  -1      3.06     63.10     98.80  16%1 <
   5  -8  -1     19.34     95.20    116.10  16%1 <
   5  -7  -1   1367.60    786.60    150.40  16%1 o
   5  -6  -1     23.78     46.40    113.30  16%1 <
   5  -5  -1   1261.50   1307.10    170.00  16%1 o
   5  -4  -1     82.72    169.60    122.90  16%1 <
   5  -3  -1   2066.10   1931.70    195.20  16%1 o
   5  -2  -1     57.48    160.70    127.20  16%1 <
   7   6  -2      5.15     -4.70     65.90  16%1 <
   8  -2  -2    115.42     60.70     75.70  16%1 <
   8  -1  -2      6.15     18.10     75.20  16%1 <
   8   0  -2    262.13    167.60     85.90  16%1 <
   8   1  -2      5.49    -14.70     69.70  16%1 <
   8   2  -2    106.66    114.50     76.90  16%1 <
   8   3  -2      7.00     24.70     66.20  16%1 <
   8   4  -2    194.63    221.80     80.30  16%1 <
  -7   4   1      1.49     -3.20     88.10  17%1 <
  -7   5   1    373.56    213.40    102.60  17%1 <
  -7   6   1      7.92    -59.10     86.00  17%1 <
  -6  -7   1      5.27     -8.80     72.90  17%1 <
  -6  -6   1     43.64     65.00     84.00  17%1 <
  -6  -5   1     22.76    -12.50     79.30  17%1 <
  -6  -4   1     53.41    195.60     96.40  17%1 <
  -6  -3   1     42.76     61.60     92.80  17%1 <
  -6  -2   1      7.95     97.90     95.90  17%1 <
  -6  -1   1      8.78    -46.20     90.60  17%1 <
  -6   1   1      7.57     19.50    100.10  17%1 <
  -6   2   1     14.51    -19.20     94.70  17%1 <
  -6   3   1     90.18    -71.00     92.40  17%1 <
  -6   4   1    136.24    156.60    104.60  17%1 <
  -6   5   1      6.36    102.40    101.30  17%1 <
  -6   6   1      9.79    -32.90     93.60  17%1 <
  -5  -8   1      7.48    -85.30     77.80  17%1 <
  -5  -7   1    921.99    425.90    113.60  17%1 o
  -5  -6   1     17.32     50.30     87.90  17%1 <
  -5  -5   1    889.02    785.60    133.20  17%1 o
  -5  -4   1     58.80    -28.90     94.60  17%1 <
  -5  -3   1   1713.40   1734.30    176.20  17%1 o
  -5  -2   1     75.68    134.40    108.90  17%1 <
  -5  -1   1   1669.40   1888.80    186.70  17%1 o
   0 -10   0    413.37    718.50    160.30  17%1 o
   4   5  -1     42.44     78.20    103.90  17%1 <
   4   6  -1     10.37     63.10     98.80  17%1 <
   4   7  -1      3.83    -34.20     85.70  17%1 <
   4   8  -1      7.24     -4.40     86.20  17%1 <
   4   9  -1      4.86     52.10     83.70  17%1 <
   5  -8  -1     13.46     95.20    116.10  17%1 <
   5  -7  -1   1207.70    786.60    150.40  17%1 o
   5  -6  -1     22.99     46.40    113.30  17%1 <
   5  -5  -1   1234.40   1307.10    170.00  17%1 o
   5  -4  -1     84.01    169.60    122.90  17%1 <
   5  -3  -1   2203.70   1931.70    195.20  17%1 o
   5  -2  -1     92.02    160.70    127.20  17%1 <
   5  -1  -1   1684.20   1896.80    193.00  17%1 o
   5   1  -1   1663.10   1703.50    181.80  17%1 o
   5   2  -1     70.23    107.30    107.40  17%1 <
   5   3  -1   2019.60   2041.20    186.30  17%1 o
   5   4  -1     75.01    -55.10     96.60  17%1 <
   5   5  -1    730.87   1072.00    148.40  17%1 o
  -8  -4   1      7.63      1.90     72.50  18%1 <
  -8  -3   1     13.07     -3.90     75.10  18%1 <
  -8  -2   1      4.44      1.60     73.20  18%1 <
  -8  -1   1     10.97     49.00     80.60  18%1 <
  -8   1   1      5.93     10.40     89.60  18%1 <
  -8   2   1      8.88    -21.60     77.70  18%1 <
  -8   3   1     13.17    -69.70     82.40  18%1 <
  -8   4   1     12.15     78.30     83.20  18%1 <
  -7  -6   1     11.52    -18.40     71.70  18%1 <
  -7  -5   1    309.67    167.00     91.30  18%1 <
  -7  -4   1      2.74     28.20     80.50  18%1 <
  -7  -3   1    619.64    234.10    100.10  18%1 <
  -7  -2   1      1.94     13.50     83.70  18%1 <
  -7  -1   1    595.03    611.00    125.80  18%1 o
  -7   1   1    755.30    641.90    125.90  18%1 o
  -7   2   1      2.26    -44.70     88.50  18%1 <
  -7   3   1    280.94    326.00    107.90  18%1 o
  -7   4   1      2.79     -3.20     88.10  18%1 <
  -7   5   1    510.45    213.40    102.60  18%1 <
  -7   6   1      9.35    -59.10     86.00  18%1 <
  -6  -7   1      7.15     -8.80     72.90  18%1 <
  -6  -6   1     65.07     65.00     84.00  18%1 <
  -6  -5   1     31.40    -12.50     79.30  18%1 <
  -6  -4   1     65.03    195.60     96.40  18%1 <
  -6  -3   1     52.64     61.60     92.80  18%1 <
  -6  -2   1     11.24     97.90     95.90  18%1 <
  -6  -1   1     11.98    -46.20     90.60  18%1 <
  -6   1   1      8.52     19.50    100.10  18%1 <
  -1   7   0   1122.50   1999.40    340.50  18%1 o
   0 -10   0    613.13    718.50    160.30  18%1 o
   0  -8   0    558.31    828.70    192.40  18%1 o
   0  -6   0   3685.30   4570.60    324.20  18%1 o
   4   9  -1      6.31     52.10     83.70  18%1 <
   5   2  -1     50.60    107.30    107.40  18%1 <
   5   3  -1   2631.00   2041.20    186.30  18%1 o
   5   4  -1     97.96    -55.10     96.60  18%1 <
   5   5  -1   1245.70   1072.00    148.40  18%1 o
   5   6  -1      5.66     53.40     92.40  18%1 <
   5   7  -1    609.05    778.50    124.30  18%1 o
   5   8  -1      3.44    -20.70     79.00  18%1 <
   6  -7  -1     13.76    -45.70    103.50  18%1 <
   6  -6  -1    108.70     37.90    111.20  18%1 <
   6  -5  -1     42.23    176.30    106.70  18%1 <
   6  -4  -1     60.86     62.90    101.00  18%1 <
   6  -3  -1     52.50     13.60     98.40  18%1 <
   6  -2  -1     20.49     68.90    105.40  18%1 <
   6  -1  -1     22.62    140.00    104.60  18%1 <
   6   1  -1     15.53     30.90     92.80  18%1 <
   6   2  -1     11.63   -107.50     84.80  18%1 <
   6   3  -1     71.20     24.60     87.30  18%1 <
   6   4  -1    107.84     95.80     93.20  18%1 <
   6   5  -1      4.75     28.60     84.40  18%1 <
   6   6  -1      5.54     -5.90     74.70  18%1 <
  -9  -1   1    561.62     -3.00     70.30  19%1 <
  -9   1   1    274.12     36.90     72.20  19%1 <
  -8  -4   1     12.42      1.90     72.50  19%1 <
  -8  -3   1     22.26     -3.90     75.10  19%1 <
  -8  -2   1      5.78      1.60     73.20  19%1 <
  -8  -1   1     26.81     49.00     80.60  19%1 <
  -8   1   1     11.26     10.40     89.60  19%1 <
  -8   2   1     13.29    -21.60     77.70  19%1 <
  -8   3   1     18.96    -69.70     82.40  19%1 <
  -8   4   1     17.89     78.30     83.20  19%1 <
  -7  -4   1      1.14     28.20     80.50  19%1 <
  -7  -3   1    586.76    234.10    100.10  19%1 <
  -7  -2   1      1.28     13.50     83.70  19%1 <
  -1 -10   0      6.29    145.50    112.80  19%1 <
  -1  -9   0     98.14    -91.60    118.80  19%1 <
  -1   8   0     60.85    285.90    256.90  19%1 <
   0  -6   0   4150.50   4570.60    324.20  19%1 o
   0  -4   0  19344.00  18038.10    547.40  19%1 o
   0  -2   0 119710.00 125300.00   1245.40  19%1 o
   6  -7  -1     11.97    -45.70    103.50  19%1 <
   6   1  -1     23.78     30.90     92.80  19%1 <
   6   2  -1     19.81   -107.50     84.80  19%1 <
   6   3  -1    101.04     24.60     87.30  19%1 <
   6   4  -1    161.02     95.80     93.20  19%1 <
   6   5  -1      9.32     28.60     84.40  19%1 <
   6   6  -1     13.76     -5.90     74.70  19%1 <
   6   7  -1      9.03    -24.90     73.10  19%1 <
   7  -6  -1     22.67     13.20     88.70  19%1 <
   7  -5  -1    780.48    176.50    100.30  19%1 <
   7  -4  -1      4.99    -79.90     87.10  19%1 <
   7  -2  -1      1.15     77.70     94.10  19%1 <
   7   2  -1      2.95      2.90     83.70  19%1 <
   7   3  -1    665.15    216.80     94.90  19%1 <
   7   4  -1     10.25    -61.00     70.20  19%1 <
   7   5  -1    609.48    110.90     84.70  19%1 <
   7   6  -1     13.72     91.00     73.50  19%1 <
   8  -1  -1     40.74      2.00     72.10  19%1 <
   8   1  -1     27.12    108.60     81.70  19%1 <
  -2  -9   0     20.88    157.90    108.70  20%1 <
  -1 -10   0      3.55    145.50    112.80  20%1 <
  -1  -9   0    163.45    -91.60    118.80  20%1 <
  -1  -8   0    100.78    -88.00    126.40  20%1 <
  -1  -7   0    464.51    266.70    149.00  20%1 <
  -1  -6   0    384.01    240.90    155.10  20%1 <
  -1   9   0    482.80    268.30    220.00  20%1 <
   0   2   0 134100.00 138074.00   1261.20  20%1 o
   7  -6  -1     19.02     13.20     88.70  20%1 <
   7  -5  -1    779.08    176.50    100.30  20%1 <
   7   3  -1    641.47    216.80     94.90  20%1 <
   7   4  -1     10.30    -61.00     70.20  20%1 <
   7   5  -1    726.08    110.90     84.70  20%1 <
   7   6  -1     15.49     91.00     73.50  20%1 <
   8  -4  -1     12.53     60.90     79.70  20%1 <
   8  -3  -1     24.85     74.90     78.40  20%1 <
   8  -2  -1      7.56    -52.90     77.50  20%1 <
   8  -1  -1     58.04      2.00     72.10  20%1 <
   8   1  -1     63.67    108.60     81.70  20%1 <
   8   2  -1      5.54    -60.40     62.80  20%1 <
   8   3  -1     23.69     14.30     64.80  20%1 <
   8   4  -1     10.04     -7.90     68.60  20%1 <
   9  -1  -1    332.75     60.90     72.50  20%1 <
   9   1  -1    689.42     55.20     69.10  20%1 <
  -4  -9   0     44.27     77.50     87.20  21%1 <
  -4  -8   0    763.31    626.40    122.00  21%1 o
  -3  -9   0     19.04     97.40     94.20  21%1 <
  -3  -8   0    243.59     93.20    103.50  21%1 <
  -3  -7   0    104.37      9.80    105.70  21%1 <
  -2  -9   0     24.00    157.90    108.70  21%1 <
  -2  -8   0   2160.10   1654.40    169.10  21%1 o
  -2  -7   0    271.41    327.10    133.10  21%1 <
  -2  -6   0   3949.50   4195.80    232.60  21%1 o
  -1  -7   0    207.22    266.70    149.00  21%1 <
  -1  -6   0    400.38    240.90    155.10  21%1 <
  -1  -5   0    636.18    697.60    190.80  21%1 o
  -1  -4   0    195.91    393.20    195.70  21%1 <
  -1  10   0     25.91     41.70    184.90  21%1 <
   0   6   0   4910.70   5338.40    327.90  21%1 o
   0   8   0    455.52    931.50    197.40  21%1 o
   9  -1  -1    252.26     60.90     72.50  21%1 <
   9   1  -1    538.97     55.20     69.10  21%1 <
  -8  -4   0    669.87    374.10     91.20  22%1 o
  -7  -6   0     25.87    112.60     80.00  22%1 <
  -7  -5   0     21.50     72.70     75.90  22%1 <
  -7  -4   0    133.81    112.20     81.20  22%1 <
  -6  -7   0     54.21    127.00     87.30  22%1 <
  -6  -6   0    678.93    556.20    111.40  22%1 o
  -6  -5   0     45.31     76.00     85.80  22%1 <
  -6  -4   0    915.24    848.50    124.50  22%1 o
  -5  -8   0     18.00     27.00     82.30  22%1 <
  -5  -7   0     26.41    -12.00     84.60  22%1 <
  -5  -6   0     25.79    150.40     90.90  22%1 <
  -5  -5   0     15.44    -50.40     80.70  22%1 <
  -5  -4   0    126.75     97.40     94.20  22%1 <
  -4  -9   0     37.43     77.50     87.20  22%1 <
  -4  -8   0    764.01    626.40    122.00  22%1 o
  -4  -7   0     35.42    124.60     98.40  22%1 <
  -4  -6   0   3977.00   5027.10    219.10  22%1 o
  -4  -5   0    235.69     72.60    100.00  22%1 <
  -4  -4   0    889.61    933.00    154.60  22%1 o
  -4  -3   0    512.55    792.50    144.50  22%1 o
  -3  -8   0    143.59     93.20    103.50  22%1 <
  -3  -7   0    119.73      9.80    105.70  22%1 <
  -3  -6   0     76.93     94.60    109.00  22%1 <
  -3  -5   0    184.50    188.20    122.80  22%1 <
  -3  -4   0    349.40    481.10    141.10  22%1 o
  -3  -3   0    125.57    381.10    139.80  22%1 <
  -2  -5   0    283.24    342.90    146.50  22%1 <
  -2  -4   0  11562.00  10936.90    327.10  22%1 o
  -2  -3   0    268.73    506.90    177.10  22%1 <
  -2  -2   0  15618.00  17240.80    402.80  22%1 o
  -1  -4   0    143.57    393.20    195.70  22%1 <
  -1  -3   0   4350.00   3310.40    284.10  22%1 o
   0   8   0    664.81    931.50    197.40  22%1 o
   0  10   0   1227.90    663.20    163.10  22%1 o
   1   2   0   3240.40   1905.00    307.40  22%1 o
   1   3   0   3959.70   2573.30    274.90  22%1 o
   1   4   0    484.11    505.90    202.70  22%1 <
   1   5   0    769.17    767.40    191.20  22%1 o
   1   6   0    427.92    214.40    155.50  22%1 <
   1   7   0    713.05    510.70    157.80  22%1 o
   1   8   0    126.47    141.30    131.40  22%1 <
   1   9   0    135.35    121.40    123.80  22%1 <
   1  10   0     13.89     79.60    112.90  22%1 <
   2   5   0    108.69    337.70    143.80  22%1 <
   2   6   0   2651.70   2742.70    203.60  22%1 o
   2   7   0     57.77    142.50    120.80  22%1 <
   2   8   0   1029.00    983.80    149.10  22%1 o
  -9  -1   0     30.36     36.60     73.40  23%1 <
  -9   0   0    111.85     37.60     68.60  23%1 <
  -9   1   0     24.71     10.40     72.20  23%1 <
  -8  -4   0    532.23    374.10     91.20  23%1 o
  -8  -3   0     65.86     40.60     73.00  23%1 <
  -8  -2   0    203.05    226.60     88.60  23%1 <
  -8  -1   0     12.13     23.00     71.00  23%1 <
  -8   0   0    175.45    279.40     96.40  23%1 <
  -8   1   0     17.70    131.50     84.50  23%1 <
  -8   2   0    227.07    247.20     92.10  23%1 <
  -8   3   0     26.65    101.00     84.70  23%1 <
  -8   4   0     99.04    259.20     94.50  23%1 <
  -7  -6   0     19.54    112.60     80.00  23%1 <
  -7  -5   0     14.37     72.70     75.90  23%1 <
  -7  -4   0    116.91    112.20     81.20  23%1 <
  -7  -3   0    133.03    110.50     83.40  23%1 <
  -7  -2   0    232.00    279.80     96.70  23%1 <
  -7  -1   0     52.63     37.30     78.20  23%1 <
  -7   0   0     68.06     97.40     90.10  23%1 <
  -7   1   0     51.23     99.80     86.90  23%1 <
  -7   2   0    341.35    273.20    101.30  23%1 <
  -7   3   0    173.62    104.30     95.20  23%1 <
  -7   4   0    100.11     48.50     89.60  23%1 <
  -7   5   0     42.07      9.00     90.60  23%1 <
  -7   6   0     79.03     13.80     91.20  23%1 <
  -6  -6   0    389.82    556.20    111.40  23%1 o
  -6  -5   0     34.79     76.00     85.80  23%1 <
  -6  -4   0    749.00    848.50    124.50  23%1 o
  -6  -3   0     51.16    254.60     99.70  23%1 <
  -6  -2   0   1884.20   1651.10    153.50  23%1 o
  -6  -1   0     78.62    152.10     94.40  23%1 <
  -6   0   0    456.99    716.90    133.00  23%1 o
  -6   1   0     76.07    107.10     98.50  23%1 <
  -6   2   0   1589.10   1504.80    159.00  23%1 o
  -6   3   0     71.42    185.50    104.50  23%1 <
  -6   5   0     20.54     43.10    100.70  23%1 <
  -5  -5   0      9.23    -50.40     80.70  23%1 <
  -5  -4   0     98.80     97.40     94.20  23%1 <
  -5  -3   0    106.28     92.90     97.50  23%1 <
  -5  -2   0    618.92    379.80    115.10  23%1 o
  -5  -1   0    183.59    183.00    107.40  23%1 <
  -5   0   0    865.90    886.40    148.70  23%1 o
  -5   1   0    196.24    179.70    117.60  23%1 <
  -5   2   0    840.21    571.40    131.60  23%1 o
  -5   3   0     95.76    225.80    117.70  23%1 <
  -4  -5   0    121.26     72.60    100.00  23%1 <
  -4  -4   0    581.57    933.00    154.60  23%1 o
  -4  -3   0    466.30    792.50    144.50  23%1 o
  -4  -2   0   4057.70   3757.30    220.80  23%1 o
  -4  -1   0    236.03    564.80    142.90  23%1 o
  -4   0   0   3132.40   3236.30    222.50  23%1 o
  -4   1   0    240.37    699.50    157.90  23%1 o
  -4   2   0   3719.20   4414.20    248.80  23%1 o
  -3  -4   0    185.55    481.10    141.10  23%1 o
  -3  -3   0    110.04    381.10    139.80  23%1 <
  -3  -2   0    329.73    404.20    150.40  23%1 <
  -3  -1   0    273.64    341.90    162.10  23%1 <
  -3   0   0   2078.90   1319.90    211.10  23%1 o
  -3   1   0    260.69    385.20    172.00  23%1 <
  -2  -3   0    155.59    506.90    177.10  23%1 <
  -2  -2   0  16971.00  17240.80    402.80  23%1 o
  -2  -1   0   1174.60   1447.60    243.50  23%1 o
  -1  -1   0   1181.30    523.80    305.40  23%1 <
   1   1   0   1121.00     66.70    296.00  23%1 <
   1   2   0   2876.10   1905.00    307.40  23%1 o
   1   3   0   2514.90   2573.30    274.90  23%1 o
   1   7   0    361.99    510.70    157.80  23%1 o
   1   8   0     59.62    141.30    131.40  23%1 <
   1   9   0     76.43    121.40    123.80  23%1 <
   1  10   0     29.23     79.60    112.90  23%1 <
   2   1   0   1151.80   1803.30    255.40  23%1 o
   2   3   0    199.15    306.20    172.10  23%1 <
   2   4   0   7109.10   6940.10    279.10  23%1 o
   2   5   0    173.02    337.70    143.80  23%1 <
   2   6   0   3789.30   2742.70    203.60  23%1 o
   2   7   0    102.51    142.50    120.80  23%1 <
   2   8   0   1111.40    983.80    149.10  23%1 o
   2   9   0     28.23    202.00    109.20  23%1 <
   3   0   0   1112.20   1377.40    213.60  23%1 o
   3   1   0    261.01    389.90    160.10  23%1 <
   3   2   0    617.09    376.00    155.80  23%1 <
   3   3   0    133.19    109.00    128.30  23%1 <
   3   4   0    611.04    810.30    157.30  23%1 o
   3   5   0    538.84    469.10    131.80  23%1 o
   3   6   0    137.75    212.80    109.30  23%1 <
   3   7   0    132.08    268.80    113.90  23%1 <
   3   8   0     92.74     56.80     97.00  23%1 <
   3   9   0    115.35      9.00     90.70  23%1 <
   4   1   0    214.71    480.90    134.70  23%1 o
   4   2   0   3908.60   3302.90    208.60  23%1 o
   4   3   0    282.23    559.80    135.60  23%1 o
   4   4   0    755.52   1165.00    160.10  23%1 o
   4   5   0    260.92    410.90    118.40  23%1 o
   4   6   0    658.83   1047.20    143.70  23%1 o
   4   7   0     93.29    102.20     96.50  23%1 <
   4   8   0    718.86    599.50    117.20  23%1 o
   4   9   0     25.47    -18.90     81.20  23%1 <
   5   1   0    166.44    273.10    118.90  23%1 <
   5   2   0    737.96    485.10    123.10  23%1 o
   5   3   0     80.63     47.70     97.80  23%1 <
   5   4   0    123.53    138.50     99.90  23%1 <
   5   5   0     31.01    148.70     96.00  23%1 <
   5   6   0     62.51     52.50     84.60  23%1 <
   5   7   0     16.80      8.90     78.60  23%1 <
   5   8   0     44.56     49.60     81.10  23%1 <
   6   2   0   1532.70   1358.90    141.70  23%1 o
   6   3   0     58.39    161.60     95.60  23%1 <
   6   4   0    258.76    531.00    109.80  23%1 o
   6   5   0     24.60     34.60     87.10  23%1 <
   6   6   0    549.77    626.10    110.10  23%1 o
   6   7   0     20.11     29.50     78.90  23%1 <
   7   3   0    166.67    140.60     84.70  23%1 <
   7   4   0     66.85    117.90     88.90  23%1 <
   7   5   0     30.20     62.00     74.70  23%1 <
   7   6   0     75.96    127.10     77.20  23%1 <
   8   4   0    103.94    258.20     90.80  23%1 <
  -8   3   0     27.44    101.00     84.70  24%1 <
  -8   4   0    102.17    259.20     94.50  24%1 <
  -7   1   0     40.66     99.80     86.90  24%1 <
  -7   2   0    340.39    273.20    101.30  24%1 <
  -7   3   0    203.70    104.30     95.20  24%1 <
  -7   4   0    129.60     48.50     89.60  24%1 <
  -7   5   0     54.19      9.00     90.60  24%1 <
  -7   6   0    126.25     13.80     91.20  24%1 <
  -6   1   0     83.43    107.10     98.50  24%1 <
  -6   2   0   1900.90   1504.80    159.00  24%1 o
  -6   3   0     90.46    185.50    104.50  24%1 <
  -6   4   0    495.93   1041.20    142.80  24%1 o
  -6   5   0     49.30     43.10    100.70  24%1 <
  -6   6   0   1047.10   1082.70    147.90  24%1 o
  -6   7   0     50.55    168.60    108.30  24%1 <
  -5   0   0    752.48    886.40    148.70  24%1 o
  -5   1   0    232.63    179.70    117.60  24%1 <
  -5   2   0   1080.80    571.40    131.60  24%1 o
  -5   3   0    144.34    225.80    117.70  24%1 <
  -5   4   0    204.84    168.60    119.10  24%1 <
  -5   5   0     41.52    175.40    118.20  24%1 <
  -5   6   0     84.04    224.60    119.80  24%1 <
  -5   7   0     69.58     61.20    119.00  24%1 <
  -5   8   0     55.19    -46.50    114.30  24%1 <
  -4   0   0   3225.80   3236.30    222.50  24%1 o
  -4   1   0    319.08    699.50    157.90  24%1 o
  -4   3   0    673.96   1012.00    167.40  24%1 o
  -4   4   0   1322.30   1850.90    201.60  24%1 o
  -4   5   0    524.71    341.30    146.50  24%1 <
  -4   6   0   5671.60   6013.10    261.00  24%1 o
  -4   7   0    176.50    302.30    147.70  24%1 <
  -4   8   0   2277.20   2402.00    210.60  24%1 o
  -4   9   0    124.64    189.20    144.30  24%1 <
  -3   0   0   2251.40   1319.90    211.10  24%1 o
  -3   1   0    388.85    385.20    172.00  24%1 <
  -3   2   0    793.83    594.80    174.50  24%1 o
  -3   3   0    257.39    644.00    177.60  24%1 o
  -3   4   0    472.39    851.80    192.30  24%1 o
  -3   5   0    239.27    405.50    173.70  24%1 <
  -2   0   0  17688.00  19800.20    472.20  24%1 o
  -2   1   0   1886.80   2588.20    289.00  24%1 o
  -2   2   0  31528.00  30213.90    520.40  24%1 o
  -1   1   0   2663.60    239.70    347.00  24%1 <
   2  -1   0   1934.60   2814.00    287.60  24%1 o
   2   0   0  19855.00  18534.10    470.80  24%1 o
   2   1   0   1297.90   1803.30    255.40  24%1 o
   3  -2   0    164.50    355.60    167.20  24%1 <
   3  -1   0    467.96    576.10    180.40  24%1 o
   3   1   0    308.84    389.90    160.10  24%1 <
   3   2   0    819.80    376.00    155.80  24%1 <
   4  -2   0   6603.50   6856.70    278.30  24%1 o
   4  -1   0    209.56    340.60    140.60  24%1 <
   4   0   0   4019.90   3445.10    227.30  24%1 o
   4   1   0    295.87    480.90    134.70  24%1 o
   4   3   0    324.25    559.80    135.60  24%1 o
   5  -3   0    185.97     85.90    111.60  24%1 <
   5  -2   0    471.73    283.20    128.30  24%1 <
   5  -1   0    274.37    322.50    122.60  24%1 <
   5   0   0   1276.50   1009.30    151.20  24%1 o
   5   1   0    227.65    273.10    118.90  24%1 <
   5   2   0    932.42    485.10    123.10  24%1 o
   5   3   0    104.72     47.70     97.80  24%1 <
   5   4   0    130.29    138.50     99.90  24%1 <
   5   5   0     35.81    148.70     96.00  24%1 <
   5   6   0     57.14     52.50     84.60  24%1 <
   5   7   0     14.81      8.90     78.60  24%1 <
   5   8   0     44.13     49.60     81.10  24%1 <
   6  -3   0     64.55    293.00    113.10  24%1 <
   6  -2   0   2154.70   2320.90    175.90  24%1 o
   6  -1   0     86.23     67.80     95.50  24%1 <
   6   0   0    656.11    844.30    138.30  24%1 o
   6   1   0     96.47    258.00    105.80  24%1 <
   6   2   0   2087.60   1358.90    141.70  24%1 o
   6   3   0     80.13    161.60     95.60  24%1 <
   6   4   0    368.45    531.00    109.80  24%1 o
   6   5   0     28.52     34.60     87.10  24%1 <
   6   6   0    631.21    626.10    110.10  24%1 o
   6   7   0     17.91     29.50     78.90  24%1 <
   7  -3   0     68.77    115.70     94.20  24%1 <
   7  -2   0    283.39    254.40    100.60  24%1 <
   7  -1   0    105.82     58.50     88.60  24%1 <
   7   0   0     80.18    130.40     87.80  24%1 <
   7   1   0     64.77     49.10     81.20  24%1 <
   7   2   0    350.85    151.70     88.60  24%1 <
   7   3   0    208.14    140.60     84.70  24%1 <
   7   4   0     95.85    117.90     88.90  24%1 <
   7   5   0     40.26     62.00     74.70  24%1 <
   7   6   0     94.73    127.10     77.20  24%1 <
   8  -4   0    611.70    548.10    116.10  24%1 o
   8  -3   0     23.86    -64.80     75.60  24%1 <
   8  -2   0    515.13    402.30    107.00  24%1 o
   8  -1   0     20.14    128.20     81.90  24%1 <
   8   0   0     95.09    198.70     91.70  24%1 <
   8   1   0     16.36     64.90     73.20  24%1 <
   8   2   0    380.24    295.40     90.50  24%1 o
   8   3   0     52.33     63.20     73.80  24%1 <
   8   4   0    152.47    258.20     90.80  24%1 <
   9  -1   0      4.89    -11.30     69.90  24%1 <
   9   0   0     41.80     19.90     68.30  24%1 <
   9   1   0     14.00     18.00     72.20  24%1 <
  -4   6   0   6146.40   6013.10    261.00  25%1 o
  -4   7   0    213.49    302.30    147.70  25%1 <
  -4   8   0   2775.90   2402.00    210.60  25%1 o
  -4   9   0    196.61    189.20    144.30  25%1 <
  -3   4   0    678.82    851.80    192.30  25%1 o
  -3   5   0    462.81    405.50    173.70  25%1 <
  -3   6   0    193.94    652.50    186.60  25%1 o
  -3   8   0    572.37    983.60    204.80  25%1 o
  -2   2   0  32999.00  30213.90    520.40  25%1 o
  -2   3   0    843.47   1127.20    243.00  25%1 o
  -1   1   0   3477.50    239.70    347.00  25%1 <
   1  -1   0   3892.30    226.80    347.10  25%1 <
   2  -2   0  50946.00  55007.80    639.80  25%1 o
   2  -1   0   1610.00   2814.00    287.60  25%1 o
   3  -3   0    431.32    448.50    168.60  25%1 <
   3  -2   0    160.22    355.60    167.20  25%1 <
   4  -4   0   1614.50   2423.90    224.40  25%1 o
   4  -3   0   1268.90   1352.90    178.40  25%1 o
   5  -5   0     11.70    -41.40    106.90  25%1 <
   5  -4   0     61.10     65.80    113.50  25%1 <
   5  -3   0    268.25     85.90    111.60  25%1 <
   5  -2   0    557.71    283.20    128.30  25%1 <
   6  -6   0    648.71    603.70    128.50  25%1 o
   6  -5   0     64.93    177.10    105.10  25%1 <
   6  -3   0    100.13    293.00    113.10  25%1 <
   6  -2   0   2785.70   2320.90    175.90  25%1 o
   7  -6   0     15.39     -1.50     83.30  25%1 <
   7  -5   0     39.53     97.10     92.20  25%1 <
   7  -4   0     75.80    245.60    103.50  25%1 <
   7  -3   0     92.50    115.70     94.20  25%1 <
   7  -2   0    357.23    254.40    100.60  25%1 <
   8  -3   0     36.72    -64.80     75.60  25%1 <
   8  -2   0    638.56    402.30    107.00  25%1 o
   8  -1   0     19.06    128.20     81.90  25%1 <
   9  -1   0      4.34    -11.30     69.90  25%1 <
  -8  -4  -1      6.51    -21.20     59.80  26%1 <
  -7  -6  -1     24.48    -34.80     60.30  26%1 <
  -3   8   0    943.00    983.60    204.80  26%1 o
  -3   9   0     88.83    414.90    198.20  26%1 <
  -2   5   0    329.71    756.10    249.70  26%1 o
   2  -3   0   1307.70   1400.70    257.70  26%1 o
   3  -5   0     34.97    169.00    164.70  26%1 <
   3  -4   0    540.56    659.10    185.30  26%1 o
   4  -6   0   3488.00   3294.30    237.00  26%1 o
   4  -5   0    135.33    367.90    143.80  26%1 <
   5  -7   0     65.92     34.90    114.10  26%1 <
   5  -6   0     59.34    163.90    116.50  26%1 <
   5  -5   0      4.92    -41.40    106.90  26%1 <
   6  -7   0     26.25     34.30     97.00  26%1 <
   6  -6   0    736.87    603.70    128.50  26%1 o
   7  -6   0     11.21     -1.50     83.30  26%1 <
  -8  -4  -1     11.35    -21.20     59.80  27%1 <
  -8  -3  -1     59.40      7.60     64.10  27%1 <
  -8  -2  -1     39.63    100.20     71.00  27%1 <
  -8  -1  -1     99.44     -1.00     64.00  27%1 <
  -8   1  -1     90.35      4.90     68.50  27%1 <
  -8   2  -1     43.35    114.10     81.90  27%1 <
  -7  -6  -1     41.00    -34.80     60.30  27%1 <
  -7  -5  -1    975.29    406.30     90.30  27%1 o
  -7  -4  -1      7.65    -20.60     62.60  27%1 <
  -7  -3  -1   1461.40    870.90    119.90  27%1 o
  -7  -2  -1    103.29     79.40     75.70  27%1 <
  -7  -1  -1   1325.20   1399.20    140.50  27%1 o
  -6  -7  -1    111.26    -46.60     65.70  27%1 <
  -6  -6  -1      8.37    -33.40     68.20  27%1 <
  -6  -5  -1    263.37    123.20     74.80  27%1 <
  -6  -4  -1    248.72     10.00     76.60  27%1 <
  -5  -8  -1      3.12    -56.20     70.30  27%1 <
  -5  -6  -1     20.13     69.30     83.20  27%1 <
  -4  -8  -1     45.24      2.40     82.80  27%1 <
  -2   5   0    172.97    756.10    249.70  27%1 o
  -2   6   0  31513.00  33658.50    572.00  27%1 o
   2  -4   0  78691.00  77612.90    737.10  27%1 o
   3  -5   0     72.12    169.00    164.70  27%1 <
   4  -7   0    488.31    740.00    160.20  27%1 o
   5  -8   0    333.59    114.90    118.30  27%1 <
   5  -7   0     81.02     34.90    114.10  27%1 <
   7   6   1     22.27    -20.40     64.30  27%1 <
   8   4   1     24.82    -16.30     62.10  27%1 <
  -8   1  -1     65.22      4.90     68.50  28%1 <
  -8   2  -1     49.00    114.10     81.90  28%1 <
  -8   3  -1     11.14     27.10     74.10  28%1 <
  -8   4  -1     27.69    113.70     79.20  28%1 <
  -7  -2  -1     76.58     79.40     75.70  28%1 <
  -7  -1  -1   1320.50   1399.20    140.50  28%1 o
  -7   1  -1   1875.70   1501.90    145.20  28%1 o
  -7   2  -1     75.28     57.80     81.30  28%1 <
  -7   3  -1   1478.50   1296.10    145.00  28%1 o
  -6  -5  -1    114.37    123.20     74.80  28%1 <
  -6  -4  -1    167.65     10.00     76.60  28%1 <
  -6  -3  -1    116.54    119.30     85.00  28%1 <
  -6  -2  -1    235.20    412.70     99.20  28%1 o
  -6  -1  -1      6.65     72.70     87.50  28%1 <
  -5  -7  -1    948.93   1129.40    125.70  28%1 o
  -5  -6  -1     17.10     69.30     83.20  28%1 <
  -5  -5  -1   3501.20   3093.20    183.00  28%1 o
  -5  -4  -1    191.79    162.90     95.30  28%1 <
  -5  -3  -1   2155.70   2827.20    174.10  28%1 o
  -4  -8  -1     43.74      2.40     82.80  28%1 <
  -4  -7  -1    228.81    129.40     90.30  28%1 <
  -4  -6  -1     82.36     98.80     91.80  28%1 <
  -3  -9  -1   1594.50   1627.20    150.10  28%1 o
  -3  -8  -1      7.95    122.60     95.80  28%1 <
   3  -6   0    174.42    355.10    177.10  28%1 <
   4  -8   0   2449.40   2485.90    217.70  28%1 o
   4  -7   0    206.78    740.00    160.20  28%1 o
   5   6   1     13.03    107.70     87.40  28%1 <
   5   7   1   1327.20   1157.40    132.00  28%1 o
   5   8   1      8.20     -2.70     78.50  28%1 <
   6   3   1    111.29     57.20     83.40  28%1 <
   6   4   1    158.27    149.10     84.40  28%1 <
   6   5   1     10.63     -3.20     75.40  28%1 <
   6   6   1     69.13     97.30     77.20  28%1 <
   6   7   1     23.02    -24.20     72.80  28%1 <
   7   1   1   1254.90   1336.30    143.80  28%1 o
   7   2   1     76.58      9.80     71.20  28%1 <
   7   3   1   1143.70    933.50    122.30  28%1 o
   7   4   1      8.36     18.30     69.00  28%1 <
   7   5   1    383.15    397.60     90.20  28%1 o
   7   6   1     33.04    -20.40     64.30  28%1 <
   8  -1   1    177.64     67.00     77.40  28%1 <
   8   1   1    114.58     55.00     73.30  28%1 <
   8   2   1     34.71     80.70     70.10  28%1 <
   8   3   1     22.40     51.30     66.00  28%1 <
   8   4   1     16.96    -16.30     62.10  28%1 <
  -7   2  -1     68.86     57.80     81.30  29%1 <
  -7   3  -1   1584.40   1296.10    145.00  29%1 o
  -7   4  -1     11.91    -14.50     85.00  29%1 <
  -7   5  -1    686.86    590.90    114.30  29%1 o
  -7   6  -1     75.51    -17.80     83.10  29%1 <
  -6  -1  -1      5.61     72.70     87.50  29%1 <
  -6   1  -1     41.47     55.70     86.40  29%1 <
  -6   2  -1    286.02    407.90    106.50  29%1 o
  -6   3  -1    139.67     27.50     91.20  29%1 <
  -5  -4  -1    167.53    162.90     95.30  29%1 <
  -5  -3  -1   2829.70   2827.20    174.10  29%1 o
  -5  -2  -1    456.73    583.80    120.20  29%1 o
  -5  -1  -1   6244.90   5790.30    233.40  29%1 o
  -4  -6  -1     80.22     98.80     91.80  29%1 <
  -4  -5  -1     89.19    361.70    110.40  29%1 o
  -4  -4  -1    119.39    350.50    115.30  29%1 o
  -3  -8  -1      7.13    122.60     95.80  29%1 <
  -3  -7  -1   3255.00   2615.80    175.80  29%1 o
  -3  -6  -1      5.28    121.10    104.60  29%1 <
  -2  -9  -1    137.51    154.20    105.10  29%1 <
  -2   7   0   1117.20   1916.50    324.80  29%1 o
   2  -5   0    153.13    787.40    261.40  29%1 o
   3  -7   0    347.15    332.70    187.20  29%1 <
   4  -9   0     93.25     94.40    141.70  29%1 <
   4   6   1    117.84    157.40     98.20  29%1 <
   4   7   1     21.31     15.60     91.80  29%1 <
   4   8   1    112.11    339.20    100.70  29%1 o
   5   3   1   2792.60   3476.90    189.90  29%1 o
   5   4   1    139.16     65.60     94.30  29%1 <
   5   5   1   4214.80   4345.40    203.70  29%1 o
   5   6   1     17.11    107.70     87.40  29%1 <
   5   7   1   1190.50   1157.40    132.00  29%1 o
   5   8   1      6.74     -2.70     78.50  29%1 <
   6   1   1      6.86    165.20     93.30  29%1 <
   6   2   1    302.72    364.30    103.80  29%1 o
   6   3   1    117.68     57.20     83.40  29%1 <
   6   4   1    155.13    149.10     84.40  29%1 <
   6   5   1      7.39     -3.20     75.40  29%1 <
   7  -2   1     67.76    -16.50     77.50  29%1 <
   7  -1   1   1357.30   1272.80    143.70  29%1 o
   7   1   1   1156.70   1336.30    143.80  29%1 o
   7   2   1     68.49      9.80     71.20  29%1 <
   8  -4   1     30.90     -1.90     71.20  29%1 <
   8  -3   1     50.55     79.60     77.80  29%1 <
   8  -2   1     51.65    115.40     81.20  29%1 <
   8  -1   1    159.89     67.00     77.40  29%1 <
  -8  -3  -2     24.27    -17.40     72.20  30%1 <
  -8  -2  -2    851.22    468.60     98.00  30%1 o
  -7  -5  -2     43.80     90.70     77.20  30%1 <
  -7   6  -1     64.83    -17.80     83.10  30%1 <
  -6   2  -1    259.14    407.90    106.50  30%1 o
  -6   3  -1    206.33     27.50     91.20  30%1 <
  -6   4  -1    353.41    234.80    104.50  30%1 <
  -6   5  -1     22.85    -39.50     93.40  30%1 <
  -6   6  -1     14.76    107.10    100.20  30%1 <
  -5  -1  -1   6226.10   5790.30    233.40  30%1 o
  -5   1  -1   6964.90   6469.00    250.30  30%1 o
  -5   2  -1    309.54    719.90    140.20  30%1 o
  -4  -4  -1    112.65    350.50    115.30  30%1 o
  -4  -3  -1    173.87     49.60    101.40  30%1 <
  -4  -2  -1    963.25   1288.60    154.20  30%1 o
  -3  -6  -1      5.67    121.10    104.60  30%1 <
  -3  -5  -1   5754.90   5500.60    236.80  30%1 o
  -2  -8  -1     61.58     54.00    107.20  30%1 <
  -2  -7  -1      6.97     54.40    119.00  30%1 <
   2  -5   0    185.93    787.40    261.40  30%1 o
   3  -7   0    274.37    332.70    187.20  30%1 <
   3   7   1   3483.20   3721.60    206.00  30%1 o
   3   8   1     20.02    -19.10    100.30  30%1 <
   3   9   1   1341.80   1377.70    148.80  30%1 o
   4  -9   0     89.48     94.40    141.70  30%1 <
   4   3   1    186.82    126.10    112.00  30%1 <
   4   4   1    295.92    437.40    119.60  30%1 o
   4   5   1    120.09    253.70    105.80  30%1 <
   4   6   1    107.22    157.40     98.20  30%1 <
   4   7   1     12.42     15.60     91.80  30%1 <
   5   1   1   6298.70   6841.80    248.10  30%1 o
   5   2   1    446.17    454.20    115.30  30%1 o
   5   3   1   2796.30   3476.90    189.90  30%1 o
   6  -3   1     91.69     44.40     95.60  30%1 <
   6  -2   1     66.03    269.60    108.10  30%1 <
   6  -1   1     13.96     31.20     87.70  30%1 <
   7  -5   1    847.24    570.30    116.90  30%1 o
   7  -4   1      9.37    -60.20     78.80  30%1 <
   7  -3   1   1730.40   1170.50    140.40  30%1 o
   7  -2   1     66.71    -16.50     77.50  30%1 <
   8  -4   1     28.59     -1.90     71.20  30%1 <
  -8  -3  -2     22.86    -17.40     72.20  31%1 <
  -8  -2  -2    993.15    468.60     98.00  31%1 o
  -8  -1  -2     65.75     43.50     72.30  31%1 <
  -8   0  -2    777.44    554.50    111.90  31%1 o
  -8   1  -2     62.75     49.00     75.40  31%1 <
  -7  -5  -2     56.60     90.70     77.20  31%1 <
  -7  -4  -2     25.14     38.70     73.70  31%1 <
  -7  -3  -2     56.03    106.60     80.20  31%1 <
  -7  -2  -2     19.43     97.20     81.00  31%1 <
  -6  -7  -2    252.49    298.10     92.70  31%1 o
  -6  -6  -2    821.71    752.30    120.60  31%1 o
  -6   5  -1     18.08    -39.50     93.40  31%1 <
  -6   6  -1     29.73    107.10    100.20  31%1 <
  -6   7  -1     49.59     55.20     96.30  31%1 <
  -5  -8  -2    344.11    238.60     93.00  31%1 <
  -5   1  -1   6808.00   6469.00    250.30  31%1 o
  -5   2  -1    711.13    719.90    140.20  31%1 o
  -5   3  -1   3428.00   3780.40    222.60  31%1 o
  -5   4  -1    215.45     63.60    111.20  31%1 <
  -4  -2  -1   1092.30   1288.60    154.20  31%1 o
  -4  -1  -1    189.73    135.80    116.90  31%1 <
  -3  -5  -1   4747.50   5500.60    236.80  31%1 o
  -3  -4  -1   1111.00    951.80    154.50  31%1 o
  -3  -3  -1  20137.00  22771.70    408.50  31%1 o
  -2  -7  -1     37.49     54.40    119.00  31%1 <
  -2  -6  -1    998.11   1470.90    174.20  31%1 o
  -1  -9  -1   3905.30   2891.40    210.30  31%1 o
   2   9   1     33.84     68.90    108.00  31%1 <
   3  -8   0    284.22    406.20    200.50  31%1 <
   3   4   1   1016.90   1044.30    165.30  31%1 o
   3   5   1   6408.70   6124.00    248.40  31%1 o
   3   6   1     21.09     43.00    103.60  31%1 <
   3   7   1   4136.30   3721.60    206.00  31%1 o
   4   1   1    193.32    171.50    118.30  31%1 <
   4   2   1   1959.60   1535.40    169.90  31%1 o
   4   3   1    229.08    126.10    112.00  31%1 <
   5  -2   1    312.50    387.80    124.50  31%1 o
   5  -1   1   7997.30   7876.10    269.60  31%1 o
   6  -5   1      8.58     23.30     96.90  31%1 <
   6  -4   1    456.53    385.00    117.80  31%1 o
   6  -3   1    204.35     44.40     95.60  31%1 <
   6  -2   1     30.10    269.60    108.10  31%1 <
   7  -6   1     96.39     71.60     91.40  31%1 <
   7  -5   1    972.52    570.30    116.90  31%1 o
   8   2   2    788.57    483.50    100.80  31%1 o
   8   3   2     28.07     32.50     71.90  31%1 <
  -8   1  -2     51.00     49.00     75.40  32%1 <
  -8   2  -2    931.91    825.10    125.40  32%1 o
  -8   3  -2     29.68    -24.70     74.40  32%1 <
  -8   4  -2    590.45    408.70    106.60  32%1 o
  -7  -3  -2     43.65    106.60     80.20  32%1 <
  -7  -2  -2     18.85     97.20     81.00  32%1 <
  -7  -1  -2     17.24     49.60     79.90  32%1 <
  -7   0  -2    271.35    130.70     90.70  32%1 <
  -7   1  -2    240.34    365.60    104.70  32%1 o
  -6  -6  -2    652.71    752.30    120.60  32%1 o
  -6  -5  -2     41.04    -24.70     81.80  32%1 <
  -6  -4  -2   1987.00   1713.80    156.80  32%1 o
  -6  -3  -2    102.67    168.60     95.60  32%1 <
  -5  -8  -2    308.99    238.60     93.00  32%1 <
  -5  -7  -2     88.57     81.20     89.30  32%1 <
  -5  -6  -2     95.20    139.90     91.40  32%1 <
  -5   4  -1    202.43     63.60    111.20  32%1 <
  -5   5  -1   5529.70   4565.90    237.80  32%1 o
  -5   6  -1     21.17     52.80    110.80  32%1 <
  -4   1  -1     78.95     80.80    120.30  32%1 <
  -4   2  -1   1432.80   1483.60    180.90  32%1 o
  -3  -2  -1    728.55   1046.10    169.00  32%1 o
  -2  -6  -1    863.31   1470.90    174.20  32%1 o
  -2  -5  -1   2219.90   1811.80    186.90  32%1 o
  -1  -8  -1     98.35    226.10    143.20  32%1 <
   2   7   1     12.31     47.90    114.90  32%1 <
   2   8   1     32.90     84.50    116.70  32%1 <
   2   9   1     19.01     68.90    108.00  32%1 <
   3  -8   0    174.12    406.20    200.50  32%1 <
   3   3   1  17129.00  17800.00    376.00  32%1 o
   3   4   1   1069.80   1044.30    165.30  32%1 o
   4  -1   1    205.54    297.90    132.10  32%1 <
   4   1   1    161.75    171.50    118.30  32%1 <
   5  -4   1     98.29    243.50    128.60  32%1 <
   5  -3   1   4808.80   5074.10    241.60  32%1 o
   5  -2   1    258.16    387.80    124.50  32%1 o
   6  -6   1     75.73     39.60    101.00  32%1 <
   6  -5   1     21.22     23.30     96.90  32%1 <
   6   6   2    489.62    712.20    125.80  32%1 o
   6   7   2     58.83    242.50     91.80  32%1 <
   7   2   2     25.55    128.90     88.30  32%1 <
   7   3   2     13.97     78.10     82.00  32%1 <
   7   4   2     23.17     47.50     81.10  32%1 <
   7   5   2     17.47     43.40     74.50  32%1 <
   8  -1   2     12.36     26.20     82.10  32%1 <
   8   0   2    355.36    572.40    115.30  32%1 o
   8   1   2     36.72     13.80     74.40  32%1 <
   8   2   2    754.42    483.50    100.80  32%1 o
   8   3   2     23.54     32.50     71.90  32%1 <
  -8   4  -2    582.76    408.70    106.60  33%1 o
  -7   0  -2    287.67    130.70     90.70  33%1 <
  -7   1  -2    369.77    365.60    104.70  33%1 o
  -7   2  -2     32.35      2.50     83.80  33%1 <
  -7   3  -2     20.52    -10.70     77.20  33%1 <
  -6  -3  -2    111.37    168.60     95.60  33%1 <
  -6  -2  -2   1105.70   1579.00    162.70  33%1 o
  -6  -1  -2     54.97    145.20     96.20  33%1 <
  -5  -6  -2    106.19    139.90     91.40  33%1 <
  -5  -5  -2     42.40     -7.80     86.50  33%1 <
  -5  -4  -2     70.53    -57.70     82.10  33%1 <
  -5   6  -1     23.77     52.80    110.80  33%1 <
  -5   7  -1   2265.40   1309.90    169.00  33%1 o
  -5   8  -1      2.22    -73.50    108.00  33%1 <
  -4  -7  -2      4.39      7.90     95.30  33%1 <
  -4   2  -1   2028.60   1483.60    180.90  33%1 o
  -4   3  -1    212.16    143.30    126.70  33%1 <
  -3  -2  -1    736.83   1046.10    169.00  33%1 o
  -3  -1  -1  25067.00  23035.20    423.50  33%1 o
  -2  -5  -1   2204.40   1811.80    186.90  33%1 o
  -2  -4  -1    867.85    899.60    168.60  33%1 o
  -1  -7  -1   7588.20   8852.80    309.90  33%1 o
   0 -10  -1    188.72    212.80    147.70  33%1 <
   2   5   1   1922.10   1420.20    178.70  33%1 o
   2   6   1    138.79    223.70    131.60  33%1 <
   3   1   1  23821.00  25053.70    436.20  33%1 o
   3   2   1    720.96   1072.20    171.60  33%1 o
   4  -2   1   2765.70   1813.20    193.90  33%1 o
   4  -1   1    244.49    297.90    132.10  33%1 <
   5  -5   1   4845.80   5865.60    269.60  33%1 o
   5  -4   1    214.44    243.50    128.60  33%1 <
   5   6   2     44.25    227.10     98.10  33%1 <
   5   7   2     73.86     51.20     83.60  33%1 <
   5   8   2     72.08    -31.50     82.00  33%1 <
   6  -7   1     40.91    -46.90     99.80  33%1 <
   6  -6   1     67.36     39.60    101.00  33%1 <
   6   3   2    111.72    292.90    105.80  33%1 <
   6   4   2   1751.80   1851.00    161.50  33%1 o
   6   5   2     72.61    110.10     93.50  33%1 <
   6   6   2    519.70    712.20    125.80  33%1 o
   7  -1   2    227.51    159.50     98.80  33%1 <
   7   0   2    420.27     53.30     89.80  33%1 <
   7   1   2     28.81     15.30     86.20  33%1 <
   7   2   2     27.57    128.90     88.30  33%1 <
   7   3   2     13.71     78.10     82.00  33%1 <
   8  -4   2    133.56    498.60    118.40  33%1 o
   8  -3   2     37.60    102.20     86.80  33%1 <
   8  -2   2    744.29    474.10    114.60  33%1 o
   8  -1   2     13.26     26.20     82.10  33%1 <
   8   0   2    163.78    572.40    115.30  33%1 o
  -8  -2  -3     31.47     94.70     76.00  34%1 <
  -8  -1  -3     27.73    -28.60     70.30  34%1 <
  -7  -5  -3    550.41    451.40     99.70  34%1 o
  -7  -4  -3     14.03     41.60     78.30  34%1 <
  -7   3  -2     20.45    -10.70     77.20  34%1 <
  -7   4  -2     18.24     33.70     85.80  34%1 <
  -7   5  -2     12.17     10.10     84.00  34%1 <
  -6  -1  -2     56.51    145.20     96.20  34%1 <
  -6   0  -2   1307.10   1588.70    161.60  34%1 o
  -6   1  -2     79.40     28.20     92.70  34%1 <
  -5  -4  -2     76.74    -57.70     82.10  34%1 <
  -5  -3  -2     75.80    205.50    101.50  34%1 <
  -5  -2  -2     46.71     50.30    101.70  34%1 <
  -5   8  -1      3.07    -73.50    108.00  34%1 <
  -4  -7  -2      4.77      7.90     95.30  34%1 <
  -4  -6  -2   3473.70   4059.90    208.80  34%1 o
  -4   3  -1    203.18    143.30    126.70  34%1 <
  -4   4  -1     38.97     49.80    120.30  34%1 <
  -3  -9  -2     78.43    186.40    102.80  34%1 <
  -2  -4  -1    785.56    899.60    168.60  34%1 o
  -2  -3  -1   1056.40    790.90    167.80  34%1 o
  -1  -6  -1     52.75    117.70    151.70  34%1 <
   0  -9  -1    115.55    -19.20    153.10  34%1 <
   1   8   1     82.89    117.00    139.90  34%1 <
   1   9   1   3196.20   2297.20    201.10  34%1 o
   2   4   1    635.90    509.50    151.20  34%1 o
   2   5   1   1853.70   1420.20    178.70  34%1 o
   3  -9   0     92.57    208.40    206.70  34%1 <
   3   1   1  25866.00  25053.70    436.20  34%1 o
   4  -3   1    277.28    230.10    132.40  34%1 <
   4  -2   1   2760.10   1813.20    193.90  34%1 o
   4   8   2    963.10    832.50    130.10  34%1 o
   5  -6   1      4.15     35.50    119.70  34%1 <
   5  -5   1   5177.90   5865.60    269.60  34%1 o
   5   4   2     96.66     17.70     89.40  34%1 <
   5   5   2     73.95      9.50     83.80  34%1 <
   5   6   2     63.77    227.10     98.10  34%1 <
   5   7   2     77.86     51.20     83.60  34%1 <
   6   0   2   1264.40   1883.70    167.50  34%1 o
   6   1   2     56.34     15.90     91.50  34%1 <
   6   2   2   1249.60   1779.50    168.80  34%1 o
   6   3   2    117.30    292.90    105.80  34%1 <
   7  -3   2      9.76     83.30     93.90  34%1 <
   7  -2   2      4.85    114.20     89.50  34%1 <
   7  -1   2    251.26    159.50     98.80  34%1 <
   7   0   2    375.93     53.30     89.80  34%1 <
   8  -4   2    202.47    498.60    118.40  34%1 o
   8  -3   2     25.40    102.20     86.80  34%1 <
  -8  -1  -3     24.50    -28.60     70.30  35%1 <
  -8   1  -3     16.33    -22.90     76.30  35%1 <
  -8   2  -3     29.24     34.10     75.50  35%1 <
  -7  -5  -3    474.61    451.40     99.70  35%1 o
  -7  -4  -3     22.55     41.60     78.30  35%1 <
  -7  -3  -3   1441.10    905.80    120.30  35%1 o
  -7  -2  -3     51.46     92.90     86.30  35%1 <
  -6  -6  -3      3.53    -27.50     73.30  35%1 <
  -6   1  -2     65.16     28.20     92.70  35%1 <
  -6   2  -2   1656.10   2015.90    181.60  35%1 o
  -6   3  -2    118.34     68.20    102.30  35%1 <
  -6   4  -2   1513.40   2121.60    177.50  35%1 o
  -5  -2  -2     45.44     50.30    101.70  35%1 <
  -5  -1  -2     78.16     87.40     98.10  35%1 <
  -4  -5  -2     12.17     84.50     97.50  35%1 <
  -4   5  -1    114.28    199.20    134.70  35%1 <
  -4   6  -1     74.59     32.90    133.00  35%1 <
  -3  -8  -2     50.43     12.20     97.10  35%1 <
  -3  -7  -2     58.64    289.70    118.40  35%1 <
  -3   1  -1  30509.00  29563.50    470.10  35%1 o
  -2  -3  -1    966.60    790.90    167.80  35%1 o
  -2  -2  -1    649.04   1275.80    188.60  35%1 o
  -1  -6  -1    113.64    117.70    151.70  35%1 <
   0  -9  -1     80.64    -19.20    153.10  35%1 <
   1   8   1     68.67    117.00    139.90  35%1 <
   2   3   1    771.07    440.80    153.30  35%1 <
   4   6   2   3742.10   3678.50    211.70  35%1 o
   4   7   2      3.61     11.00     95.20  35%1 <
   4   8   2    872.87    832.50    130.10  35%1 o
   5  -7   1   2670.00   2465.80    201.90  35%1 o
   5  -6   1      1.50     35.50    119.70  35%1 <
   5   2   2    101.34     46.20     98.10  35%1 <
   5   3   2     64.28      8.20     92.40  35%1 <
   5   4   2     87.39     17.70     89.40  35%1 <
   6  -1   2     61.56     -3.20     97.40  35%1 <
   6   0   2   1188.20   1883.70    167.50  35%1 o
   7  -5   2     19.34     78.50     95.40  35%1 <
   7  -4   2     23.41    -39.70     92.50  35%1 <
   7  -3   2     10.77     83.30     93.90  35%1 <
   8   1   3     11.38     29.70     74.60  35%1 <
   8   2   3     28.10    -25.40     72.60  35%1 <
  -8   1  -3      9.09    -22.90     76.30  36%1 <
  -8   2  -3     39.61     34.10     75.50  36%1 <
  -7  -2  -3     68.04     92.90     86.30  36%1 <
  -7  -1  -3   1332.00   1058.60    129.50  36%1 o
  -6  -6  -3      3.59    -27.50     73.30  36%1 <
  -6  -5  -3    154.45    131.20     88.90  36%1 <
  -6  -4  -3     40.54    -46.30     79.90  36%1 <
  -6   4  -2   3003.00   2121.60    177.50  36%1 o
  -6   5  -2     45.35     93.60    102.30  36%1 <
  -5  -7  -3   1519.30   1312.20    137.20  36%1 o
  -5   0  -2    686.44    670.30    133.00  36%1 o
  -5   1  -2    217.74    208.30    113.00  36%1 <
  -4  -4  -2   4274.70   4368.60    220.50  36%1 o
  -4  -3  -2     89.26    318.50    127.00  36%1 <
  -4   6  -1    112.90     32.90    133.00  36%1 <
  -4   7  -1     38.07     66.40    131.40  36%1 <
  -3  -7  -2    237.05    289.70    118.40  36%1 <
  -3  -6  -2     20.04    162.80    109.50  36%1 <
  -3   2  -1   1308.40   1510.50    200.50  36%1 o
  -2  -9  -2     55.53     48.90    107.70  36%1 <
  -2  -2  -1   1618.50   1275.80    188.60  36%1 o
  -1  -5  -1  25460.00  27216.60    466.00  36%1 o
   0  -8  -1    586.89   1059.30    193.10  36%1 o
   1   6   1    141.22    202.80    156.10  36%1 <
   1   7   1   7892.20   8745.90    313.50  36%1 o
   2   2   1   1180.70   1118.40    199.30  36%1 o
   3  -2   1   1100.40   1386.80    199.80  36%1 o
   3   8   2     65.45     75.60     98.90  36%1 <
   3   9   2     25.88     -9.50     95.40  36%1 <
   4  -5   1    301.98    376.00    143.70  36%1 <
   4   4   2   5464.70   5161.30    231.10  36%1 o
   4   5   2     16.70      7.80     97.10  36%1 <
   4   6   2   4695.70   3678.50    211.70  36%1 o
   5  -8   1     39.83    173.30    126.40  36%1 <
   5  -7   1   2358.00   2465.80    201.90  36%1 o
   5   0   2    572.88    799.60    137.70  36%1 o
   5   1   2    105.43    104.10    104.30  36%1 <
   5   2   2    126.27     46.20     98.10  36%1 <
   6  -3   2    121.72    150.40    109.00  36%1 <
   6  -2   2   1598.30   2062.20    186.80  36%1 o
   6   6   3      2.75     14.10     77.80  36%1 <
   7  -5   2     32.82     78.50     95.40  36%1 <
   7   2   3     74.60     58.90     86.90  36%1 <
   7   3   3   1662.30   1059.60    129.40  36%1 o
   7   4   3     22.37     -3.20     73.50  36%1 <
   7   5   3    477.49    938.20    126.70  36%1 o
   8  -1   3     26.31    156.80     88.80  36%1 <
   8   1   3     15.65     29.70     74.60  36%1 <
   8   2   3     37.62    -25.40     72.60  36%1 <
  -7   2  -3     61.10     11.80     77.00  37%1 <
  -6  -4  -3     37.58    -46.30     79.90  37%1 <
  -6  -3  -3      6.29     44.20     77.40  37%1 <
  -6  -2  -3     49.96      9.10     77.50  37%1 <
  -6   6  -2    840.13   1285.70    157.20  37%1 o
  -6   7  -2    279.05     88.20     99.10  37%1 <
  -5  -7  -3   1465.20   1312.20    137.20  37%1 o
  -5  -6  -3      8.13     11.90     80.10  37%1 <
  -5  -5  -3   1769.50   1750.50    155.70  37%1 o
  -5   1  -2    203.88    208.30    113.00  37%1 <
  -5   2  -2    265.05    235.50    111.30  37%1 <
  -5   3  -2     41.01    174.70    104.80  37%1 <
  -4  -3  -2     28.45    318.50    127.00  37%1 <
  -4  -2  -2   6432.50   7300.60    265.80  37%1 o
  -4  -1  -2     12.98    186.90    113.10  37%1 <
  -4   7  -1     53.19     66.40    131.40  37%1 <
  -4   8  -1     18.05    -72.80    131.50  37%1 <
  -3  -6  -2     20.65    162.80    109.50  37%1 <
  -3  -5  -2    140.81     34.70    100.60  37%1 <
  -3   3  -1  35526.00  34131.50    502.30  37%1 o
  -2  -9  -2     57.89     48.90    107.70  37%1 <
  -2  -8  -2   2446.40   2774.40    199.00  37%1 o
  -2  -1  -1    909.01    344.60    163.90  37%1 <
   0  -8  -1    324.71   1059.30    193.10  37%1 o
   0  10   1     62.07    119.10    146.20  37%1 <
   1   5   1  23654.00  22253.50    438.80  37%1 o
   1   6   1     77.95    202.80    156.10  37%1 <
   2   1   1   1071.70    402.00    167.80  37%1 <
   3  -2   1   1178.70   1386.80    199.80  37%1 o
   3   6   2     40.44     -3.80    105.00  37%1 <
   3   7   2    247.13    255.20    116.60  37%1 <
   3   8   2     65.98     75.60     98.90  37%1 <
   4  -6   1    125.85    173.60    138.90  37%1 <
   4  -5   1    251.32    376.00    143.70  37%1 <
   4   2   2   8047.20   8696.80    278.00  37%1 o
   4   3   2     15.78   -102.80    101.50  37%1 <
   4   4   2   5044.80   5161.30    231.10  37%1 o
   5  -8   1     33.36    173.30    126.40  37%1 <
   5  -1   2    189.90    141.60    111.90  37%1 <
   5   0   2    540.34    799.60    137.70  37%1 o
   6  -5   2     32.82    113.40     99.50  37%1 <
   6  -4   2   2966.00   2352.40    189.50  37%1 o
   6  -3   2     79.59    150.40    109.00  37%1 <
   6   4   3     10.22     95.70     84.30  37%1 <
   6   5   3    102.62      6.30     79.20  37%1 <
   6   6   3      2.45     14.10     77.80  37%1 <
   7   1   3   1251.70   1422.00    143.60  37%1 o
   7   2   3     72.37     58.90     86.90  37%1 <
   8  -2   3     18.04     -7.30     71.90  37%1 <
   8  -1   3     24.27    156.80     88.80  37%1 <
  -7  -4  -4      4.48     77.60     76.40  38%1 <
  -7  -3  -4     28.57     94.10     78.70  38%1 <
  -7   2  -3     51.02     11.80     77.00  38%1 <
  -7   3  -3   1473.30   1130.60    140.50  38%1 o
  -7   4  -3     21.98     52.00     86.40  38%1 <
  -7   5  -3    652.18    619.70    119.80  38%1 o
  -6  -2  -3     42.16      9.10     77.50  38%1 <
  -6  -1  -3    111.12     30.90     82.50  38%1 <
  -6   7  -2    110.48     88.20     99.10  38%1 <
  -5  -5  -3   1698.70   1750.50    155.70  38%1 o
  -5  -4  -3    134.04    218.20     98.20  38%1 <
  -5   3  -2     51.92    174.70    104.80  38%1 <
  -5   4  -2    138.49    -75.10     97.50  38%1 <
  -4  -8  -3      6.07     36.00     85.60  38%1 <
  -4  -7  -3      3.15     25.60     88.40  38%1 <
  -4  -1  -2     27.41    186.90    113.10  38%1 <
  -4   0  -2  18173.00  19642.30    388.70  38%1 o
  -4   8  -1     14.74    -72.80    131.50  38%1 <
  -4   9  -1     57.23     88.40    133.50  38%1 <
  -3  -5  -2    140.70     34.70    100.60  38%1 <
  -3  -4  -2     21.65      6.00    104.20  38%1 <
  -3   4  -1   1865.40   2101.60    214.90  38%1 o
  -2  -8  -2   3633.40   2774.40    199.00  38%1 o
  -1  -4  -1    277.79    338.50    173.10  38%1 <
   0   9   1     61.47    -47.50    152.40  38%1 <
   0  10   1     21.25    119.10    146.20  38%1 <
   1   5   1  24760.00  22253.50    438.80  38%1 o
   2  -7   0   1119.50   2579.60    355.70  38%1 o
   2   1   1   1041.40    402.00    167.80  38%1 <
   3   5   2    112.90     33.80    109.60  38%1 <
   3   6   2     65.22     -3.80    105.00  38%1 <
   4  -6   1    174.34    173.60    138.90  38%1 <
   4   1   2     29.57   -103.80    107.90  38%1 <
   4   2   2   8459.90   8696.80    278.00  38%1 o
   5  -3   2     45.92    -39.40    105.30  38%1 <
   5  -2   2     35.22    185.70    109.70  38%1 <
   5   5   3   1366.80   2054.50    162.00  38%1 o
   5   6   3     21.32    103.70     87.00  38%1 <
   5   7   3    702.77    846.30    128.30  38%1 o
   6  -6   2    878.18    943.40    150.50  38%1 o
   6  -5   2     38.21    113.40     99.50  38%1 <
   6   1   3    122.31     11.50     81.40  38%1 <
   6   2   3     47.90     91.40     85.00  38%1 <
   6   3   3     17.42     -6.50     84.80  38%1 <
   6   4   3      7.34     95.70     84.30  38%1 <
   7  -2   3     72.53     70.70     92.30  38%1 <
   7  -1   3   1797.30   2198.70    169.50  38%1 o
  -7  -3  -4     32.23     94.10     78.70  39%1 <
  -7  -2  -4     48.39     -7.90     74.00  39%1 <
  -7  -1  -4     45.06     18.30     75.30  39%1 <
  -7   5  -3    886.13    619.70    119.80  39%1 o
  -6  -5  -4     25.41    -76.10     71.10  39%1 <
  -6   1  -3    122.15    -53.10     84.20  39%1 <
  -6   2  -3     68.20    103.60     90.10  39%1 <
  -5  -4  -3    106.95    218.20     98.20  39%1 <
  -5  -3  -3   4846.30   3940.40    202.40  39%1 o
  -5  -2  -3    205.21    118.70     95.50  39%1 <
  -5   4  -2    105.07    -75.10     97.50  39%1 <
  -5   5  -2     10.58      0.40     98.40  39%1 <
  -5   6  -2     41.26      3.50    104.50  39%1 <
  -4  -7  -3      3.50     25.60     88.40  39%1 <
  -4  -6  -3    540.38    668.00    120.30  39%1 o
  -4   0  -2  20527.00  19642.30    388.70  39%1 o
  -4   1  -2      8.97     49.20    111.00  39%1 <
  -4   9  -1     65.38     88.40    133.50  39%1 <
  -3  -4  -2     20.69      6.00    104.20  39%1 <
  -3  -3  -2   1377.50   1080.70    156.80  39%1 o
  -3   4  -1   1573.10   2101.60    214.90  39%1 o
  -2  -7  -2    158.38    154.90    124.40  39%1 <
  -2   9   0    134.14   1242.80    481.50  39%1 <
   0  -7  -1     53.39    121.20    173.80  39%1 <
   0   9   1     95.62    -47.50    152.40  39%1 <
   1 -10  -1    181.82    235.10    193.30  39%1 <
   1   4   1    301.36    545.10    179.10  39%1 o
   2  -7   0   1561.60   2579.60    355.70  39%1 o
   2   8   2   3655.30   3728.70    216.90  39%1 o
   2   9   2     51.14     57.50    108.50  39%1 <
   3  -4   1   1892.60   2211.90    220.10  39%1 o
   3   4   2     19.14    111.50    111.90  39%1 <
   3   5   2    122.61     33.80    109.60  39%1 <
   4  -7   1     36.11    -24.10    128.10  39%1 <
   4   1   2     31.93   -103.80    107.90  39%1 <
   4   8   3      5.98    -22.30     86.50  39%1 <
   5  -4   2    132.40    -61.80     95.50  39%1 <
   5  -3   2     54.79    -39.40    105.30  39%1 <
   5   3   3   3631.60   4480.20    213.60  39%1 o
   5   4   3    289.83    322.80    105.90  39%1 o
   5   5   3   2073.70   2054.50    162.00  39%1 o
   5   6   3     13.05    103.70     87.00  39%1 <
   6  -7   2    154.67     69.90    101.90  39%1 <
   6  -6   2    797.14    943.40    150.50  39%1 o
   6   1   3    143.79     11.50     81.40  39%1 <
   7  -4   3    171.30    304.80    102.90  39%1 <
   7  -3   3   2463.80   2674.90    182.80  39%1 o
   7  -2   3     80.72     70.70     92.30  39%1 <
   7   3   4     13.61     33.80     72.90  39%1 <
   7   4   4      8.64     26.90     73.20  39%1 <
  -7  -1  -4     51.56     18.30     75.30  40%1 <
  -7   0  -4     53.40    -16.50     73.50  40%1 <
  -7   1  -4     50.78    -54.30     73.00  40%1 <
  -6  -5  -4     27.24    -76.10     71.10  40%1 <
  -6  -4  -4    564.17    608.20    120.60  40%1 o
  -6  -3  -4      5.49     22.00     81.60  40%1 <
  -6   2  -3     71.79    103.60     90.10  40%1 <
  -6   3  -3     36.07     41.60     89.10  40%1 <
  -6   4  -3     25.27     74.20     96.00  40%1 <
  -5  -2  -3    223.51    118.70     95.50  40%1 <
  -5  -1  -3   4666.90   3961.00    216.20  40%1 o
  -5   6  -2     79.08      3.50    104.50  40%1 <
  -5   7  -2    107.51     88.50    109.90  40%1 <
  -4  -6  -3    394.61    668.00    120.30  40%1 o
  -4  -5  -3    224.66    153.70    104.70  40%1 <
  -4   1  -2      7.71     49.20    111.00  40%1 <
  -3  -8  -3     32.33     20.20     92.00  40%1 <
  -3  -2  -2    429.59    288.30    134.50  40%1 <
  -3   5  -1  12034.00  13835.80    372.90  40%1 o
  -2  -6  -2   4694.90   4739.40    252.90  40%1 o
  -2   1  -1   1663.90    438.40    185.80  40%1 <
  -2   9   0     68.80   1242.80    481.50  40%1 <
  -1  -9  -2     35.10     13.80    115.70  40%1 <
  -1  -3  -1  79137.00  79781.60    739.10  40%1 o
   0   8   1    159.04    236.00    168.30  40%1 <
   1 -10  -1    156.53    235.10    193.30  40%1 <
   2  -1   1   1167.20     74.60    171.40  40%1 <
   2   7   2    109.26    184.30    124.70  40%1 <
   2   8   2   4121.50   3728.70    216.90  40%1 o
   3  -4   1   2141.20   2211.90    220.10  40%1 o
   3   3   2   1785.60   1755.90    169.90  40%1 o
   4  -8   1      9.94    -82.20    134.40  40%1 <
   4  -1   2     40.04     30.90    123.40  40%1 <
   4   6   3    166.85     24.60     96.30  40%1 <
   4   7   3      7.89     -7.00     87.70  40%1 <
   4   8   3      6.15    -22.30     86.50  40%1 <
   5  -5   2     59.90     56.40    108.50  40%1 <
   5  -4   2    149.77    -61.80     95.50  40%1 <
   5   2   3    194.09    100.20    100.50  40%1 <
   5   3   3   4745.50   4480.20    213.60  40%1 o
   6  -2   3     80.17     93.50     93.30  40%1 <
   6  -1   3    135.36     37.10     87.60  40%1 <
   6   5   4     45.39     47.80     81.90  40%1 <
   7  -5   3    737.64    333.30    106.60  40%1 o
   7  -4   3    192.00    304.80    102.90  40%1 <
   7   1   4     62.90     16.20     76.50  40%1 <
   7   2   4     50.80     14.80     72.30  40%1 <
   7   3   4     21.74     33.80     72.90  40%1 <
   7   4   4      9.37     26.90     73.20  40%1 <
  -7   1  -4     40.67    -54.30     73.00  41%1 <
  -7   2  -4     39.10    -86.70     75.20  41%1 <
  -7   3  -4     27.04     72.50     82.10  41%1 <
  -6  -3  -4      5.09     22.00     81.60  41%1 <
  -6  -2  -4   1549.70   1470.20    151.70  41%1 o
  -6  -1  -4    129.71    122.00     88.70  41%1 <
  -6   4  -3     19.46     74.20     96.00  41%1 <
  -6   5  -3    113.30    -19.10     89.00  41%1 <
  -5  -6  -4     54.56    -27.90     76.20  41%1 <
  -5  -5  -4     26.90     44.20     87.00  41%1 <
  -5   1  -3   3733.40   4111.90    222.30  41%1 o
  -5   7  -2     81.07     88.50    109.90  41%1 <
  -5   8  -2     76.17     44.70    108.00  41%1 <
  -4  -4  -3     59.90     18.90     90.30  41%1 <
  -4  -3  -3    122.13      9.80     92.80  41%1 <
  -4   3  -2     11.81     13.80    116.80  41%1 <
  -3  -8  -3     22.30     20.20     92.00  41%1 <
  -3  -7  -3   1603.70   1560.80    166.70  41%1 o
  -3  -1  -2    120.38    -66.20    112.30  41%1 <
  -3   6  -1     10.45     63.20    163.00  41%1 <
  -2  -5  -2     78.99    292.00    140.40  41%1 <
  -2   1  -1   1138.00    438.40    185.80  41%1 <
  -1  -9  -2      9.61     13.80    115.70  41%1 <
   1   3   1  61798.00  60081.50    654.20  41%1 o
   2  -1   1   1199.20     74.60    171.40  41%1 <
   3  -5   1  10343.00  11995.40    367.10  41%1 o
   3   2   2    375.47    294.30    132.20  41%1 <
   4  -8   1     10.78    -82.20    134.40  41%1 <
   4  -2   2   7681.70   7032.60    277.80  41%1 o
   4   4   3     94.11     28.80     94.10  41%1 <
   4   5   3    171.92    142.80    103.20  41%1 <
   4   6   3    129.96     24.60     96.30  41%1 <
   5  -6   2     59.84    -75.90    106.70  41%1 <
   5  -5   2     41.92     56.40    108.50  41%1 <
   5   2   3    127.09    100.20    100.50  41%1 <
   6  -3   3     26.46    -43.10     90.90  41%1 <
   6  -2   3     61.65     93.50     93.30  41%1 <
   6   3   4      2.35    -19.20     75.30  41%1 <
   6   5   4     36.02     47.80     81.90  41%1 <
   7  -1   4     30.40     67.40     82.20  41%1 <
   7   0   4     40.06      9.30     79.20  41%1 <
   7   1   4     47.35     16.20     76.50  41%1 <
  -7  -2  -5     36.08     -2.70     72.90  42%1 <
  -7  -1  -5    797.13    682.30    117.10  42%1 o
  -7   3  -4     34.72     72.50     82.10  42%1 <
  -7   4  -4     38.82    -52.10     77.10  42%1 <
  -6  -1  -4    170.80    122.00     88.70  42%1 <
  -6   0  -4   1177.70   1010.80    137.00  42%1 o
  -6   6  -3      3.93    -14.40     87.00  42%1 <
  -5  -5  -4     34.73     44.20     87.00  42%1 <
  -5  -4  -4    120.47    -82.20     81.30  42%1 <
  -5   1  -3   4740.40   4111.90    222.30  42%1 o
  -5   2  -3    536.01    557.90    127.10  42%1 o
  -5   8  -2     37.52     44.70    108.00  42%1 <
  -4  -7  -4    444.85    886.20    125.90  42%1 o
  -4  -3  -3    158.02      9.80     92.80  42%1 <
  -4  -2  -3    231.00    205.60    114.70  42%1 <
  -4   4  -2   7425.70   6550.80    272.90  42%1 o
  -3  -7  -3   1069.40   1560.80    166.70  42%1 o
  -3  -6  -3    574.85    910.00    151.90  42%1 o
  -3  -1  -2    135.97    -66.20    112.30  42%1 <
  -3   0  -2   1325.40    598.30    154.30  42%1 o
  -3   6  -1     20.47     63.20    163.00  42%1 <
  -2  -9  -3     29.97     47.40    104.20  42%1 <
  -2  -4  -2  22150.00  23267.60    429.10  42%1 o
  -2   2  -1   1178.70    760.80    208.40  42%1 o
  -1  -8  -2    105.42     59.20    126.70  42%1 <
   0  -6  -1    225.93    362.50    198.40  42%1 <
   0   7   1     74.17   -127.90    172.00  42%1 <
   2   5   2    137.45    431.30    152.20  42%1 <
   3  -5   1  10479.00  11995.40    367.10  42%1 o
   3   1   2    153.17     45.90    122.90  42%1 <
   3   8   3     46.17     78.80    100.70  42%1 <
   4  -9   1     63.16     38.90    140.90  42%1 <
   4  -3   2     68.06    320.60    137.20  42%1 <
   4   3   3    146.10     22.00     93.10  42%1 <
   4   4   3    127.94     28.80     94.10  42%1 <
   5  -7   2    142.16     89.70    110.20  42%1 <
   5  -6   2     57.68    -75.90    106.70  42%1 <
   5  -1   3   4789.60   4333.40    220.30  42%1 o
   5   5   4     17.21      8.40     79.60  42%1 <
   5   6   4     90.44    -48.70     76.90  42%1 <
   6  -5   3    144.69    141.80    101.00  42%1 <
   6  -4   3     12.12      4.80     97.00  42%1 <
   6   1   4    162.31    312.30    101.40  42%1 o
   6   2   4   1802.50   1372.20    146.80  42%1 o
   6   3   4      3.58    -19.20     75.30  42%1 <
   7  -3   4      5.90    108.60     88.30  42%1 <
   7  -2   4     69.00     59.70     86.90  42%1 <
   7  -1   4     38.28     67.40     82.20  42%1 <
  -7  -1  -5    613.50    682.30    117.10  43%1 o
  -7   1  -5    811.44    837.50    123.50  43%1 o
  -6  -4  -5     24.83     -9.40     73.80  43%1 <
  -6  -3  -5     24.04    -16.30     74.10  43%1 <
  -6   1  -4    484.99    498.20    117.30  43%1 o
  -6   2  -4   1973.10   2147.40    166.60  43%1 o
  -5  -3  -4     92.30     72.60     89.80  43%1 <
  -5  -2  -4      5.54    -47.00     80.70  43%1 <
  -5   3  -3   3169.40   3034.70    203.30  43%1 o
  -5   4  -3    139.58    248.40    113.10  43%1 <
  -4  -7  -4    532.63    886.20    125.90  43%1 o
  -4  -6  -4   1028.00   1420.00    147.50  43%1 o
  -4  -2  -3    145.32    205.60    114.70  43%1 <
  -4  -1  -3    237.26    261.60    117.40  43%1 <
  -4   5  -2   2487.40   1819.20    185.50  43%1 o
  -3   0  -2    992.21    598.30    154.30  43%1 o
  -3   1  -2    144.20    144.40    129.00  43%1 <
  -3   7  -1   6806.90   6714.30    312.50  43%1 o
  -2  -9  -3     37.91     47.40    104.20  43%1 <
  -2  -3  -2     77.19    256.30    145.40  43%1 <
  -2   2  -1    533.89    760.80    208.40  43%1 o
  -1  -7  -2    122.55    252.20    144.30  43%1 <
   1   9   2     27.50     20.50    117.90  43%1 <
   2  -2   1   2310.80   1716.90    239.50  43%1 o
   2   4   2  16020.00  15529.20    375.00  43%1 o
   3  -6   1    122.56    558.40    184.00  43%1 o
   3   0   2   1147.30    858.70    163.20  43%1 o
   3   6   3    432.91    635.20    137.70  43%1 o
   3   7   3   1913.70   1202.00    155.00  43%1 o
   4  -9   1     50.53     38.90    140.90  43%1 <
   4  -4   2   5077.90   5478.40    262.10  43%1 o
   4   2   3    173.41    216.60    116.90  43%1 <
   4   3   3     89.46     22.00     93.10  43%1 <
   5  -8   2     35.44     96.90    110.70  43%1 <
   5  -7   2    105.18     89.70    110.20  43%1 <
   5  -2   3   1560.30   1816.70    174.10  43%1 o
   5   4   4    144.15    289.30     98.20  43%1 <
   5   5   4     15.71      8.40     79.60  43%1 <
   6  -6   3      3.33     69.50     99.10  43%1 <
   6  -5   3    107.78    141.80    101.00  43%1 <
   6  -1   4     86.15    187.50    101.20  43%1 <
   6   0   4   1287.60   1946.00    165.00  43%1 o
   6   1   4    137.61    312.30    101.40  43%1 o
   7  -4   4     21.29     45.00     82.20  43%1 <
   7  -3   4      6.34    108.60     88.30  43%1 <
   7   1   5    702.73    550.40    111.00  43%1 o
   7   2   5     49.86    -10.40     79.30  43%1 <
  -7   1  -5    958.47    837.50    123.50  44%1 o
  -7   2  -5     13.81      1.20     78.70  44%1 <
  -6  -3  -5     28.65    -16.30     74.10  44%1 <
  -6  -2  -5     17.05     53.70     81.90  44%1 <
  -6   2  -4   2196.10   2147.40    166.60  44%1 o
  -6   3  -4      9.92    -76.50     84.00  44%1 <
  -6   4  -4   1146.90   1234.20    148.80  44%1 o
  -5  -2  -4      6.32    -47.00     80.70  44%1 <
  -5  -1  -4      6.90     11.30     82.20  44%1 <
  -5   4  -3    176.41    248.40    113.10  44%1 <
  -5   5  -3   2001.20   2102.40    178.20  44%1 o
  -4  -6  -4   1209.50   1420.00    147.50  44%1 o
  -4  -5  -4     36.08     -2.70     92.20  44%1 <
  -4   6  -2   6812.10   6626.90    273.60  44%1 o
  -3  -4  -3    249.27    297.50    121.40  44%1 <
  -3   1  -2    171.48    144.40    129.00  44%1 <
  -2  -8  -3      8.05    -38.70     96.00  44%1 <
  -2  -3  -2    118.10    256.30    145.40  44%1 <
  -2   3  -1   1805.00   1240.20    219.80  44%1 o
  -1  -7  -2     92.96    252.20    144.30  44%1 <
   0   6   1    191.90    189.70    191.60  44%1 <
   1  -9  -1   4355.10   5564.70    325.90  44%1 o
   1   8   2    178.69     26.90    130.00  44%1 <
   2   3   2     96.03    189.00    145.60  44%1 <
   2   9   3     10.00    -54.90     93.70  44%1 <
   3  -6   1     21.55    558.40    184.00  44%1 o
   3  -1   2    138.48     90.00    130.00  44%1 <
   3   5   3   5609.80   5160.20    241.30  44%1 o
   3   6   3    284.55    635.20    137.70  44%1 o
   4  -5   2     12.71    153.60    126.80  44%1 <
   4   1   3    270.08    294.70    116.10  44%1 <
   4   6   4   1362.60   1319.80    149.10  44%1 o
   4   7   4    781.97    570.70    121.30  44%1 o
   5  -8   2     73.50     96.90    110.70  44%1 <
   5  -3   3   5722.60   5690.60    246.70  44%1 o
   5   2   4      9.37    106.70     89.60  44%1 <
   5   3   4    111.93     19.30     89.30  44%1 <
   6  -6   3      1.97     69.50     99.10  44%1 <
   6  -2   4   2403.00   2468.90    178.10  44%1 o
   6  -1   4    121.86    187.50    101.20  44%1 <
   6   3   5     20.62     -9.40     79.80  44%1 <
   6   4   5     37.65    -41.30     76.60  44%1 <
   7  -1   5    858.84    857.00    125.00  44%1 o
   7   1   5    839.06    550.40    111.00  44%1 o
  -6  -1  -5    113.12     76.10     79.40  45%1 <
  -6   4  -4   1401.90   1234.20    148.80  45%1 o
  -6   5  -4      7.68     83.00     85.30  45%1 <
  -5  -5  -5    314.08    285.00    102.50  45%1 <
  -5  -4  -5     15.51     64.40     81.10  45%1 <
  -5   0  -4    161.80    120.30     96.20  45%1 <
  -5   1  -4     23.78     30.80     87.60  45%1 <
  -5   5  -3   2293.90   2102.40    178.20  45%1 o
  -5   6  -3     14.66    120.40    106.50  45%1 <
  -4  -4  -4    951.00   1260.20    151.90  45%1 o
  -4   1  -3    406.16    258.10    121.70  45%1 <
  -4   7  -2     14.96    124.20    126.60  45%1 <
  -3  -8  -4     28.68     73.50     91.60  45%1 <
  -3  -7  -4     14.17     20.30     85.70  45%1 <
  -3  -3  -3   2079.40   2752.20    217.50  45%1 o
  -3   2  -2    241.57     75.30    125.60  45%1 <
  -3   8  -1     14.94    235.10    167.60  45%1 <
  -2  -7  -3    215.31    133.80    114.80  45%1 <
  -2  -2  -2  14453.00  14932.90    385.10  45%1 o
  -2   3  -1   2103.90   1240.20    219.80  45%1 o
  -1  -6  -2   2849.90   2278.10    200.00  45%1 o
  -1  -1  -1  92278.00  98488.10    836.80  45%1 o
   0  -5  -1   3007.10   2933.90    277.00  45%1 o
   1   1   1  81217.00  78147.90    781.80  45%1 o
   1   7   2    155.59    113.40    129.10  45%1 <
   2  -3   1   2021.30   1319.70    230.80  45%1 o
   2   3   2     44.37    189.00    145.60  45%1 <
   2   8   3     59.78     65.10    105.40  45%1 <
   2   9   3     14.89    -54.90     93.70  45%1 <
   3  -2   2    593.13    510.20    156.90  45%1 o
   3   4   3    308.29    266.10    117.10  45%1 <
   4  -5   2     11.29    153.60    126.80  45%1 <
   4  -1   3    282.24    184.40    113.40  45%1 <
   4   5   4     62.23     33.10     90.00  45%1 <
   4   6   4   1598.10   1319.80    149.10  45%1 o
   5  -5   3   2177.00   2615.50    198.10  45%1 o
   5  -4   3    290.72    266.80    117.90  45%1 <
   5   0   4     90.72     76.40     97.80  45%1 <
   5   1   4      8.98    -86.10     82.30  45%1 <
   5   2   4     11.66    106.70     89.60  45%1 <
   6  -3   4      8.83     35.80     93.50  45%1 <
   6  -2   4   2745.40   2468.90    178.10  45%1 o
   6   2   5     21.14     -6.10     80.20  45%1 <
   6   3   5     33.98     -9.40     79.80  45%1 <
   7  -2   5      9.77    -72.70     75.20  45%1 <
   7  -1   5   1076.70    857.00    125.00  45%1 o
  -6   1  -5      6.07     63.20     79.20  46%1 <
  -6   2  -5     26.83      2.80     79.60  46%1 <
  -5  -4  -5     13.92     64.40     81.10  46%1 <
  -5  -3  -5   2519.70   2506.10    174.90  46%1 o
  -5   1  -4     21.96     30.80     87.60  46%1 <
  -5   2  -4     59.28     56.60     94.90  46%1 <
  -5   7  -3   1290.50    977.80    144.20  46%1 o
  -4  -3  -4     26.77    209.90    105.10  46%1 <
  -4  -2  -4   6885.60   6585.30    250.60  46%1 o
  -4   2  -3    451.85    555.60    132.90  46%1 o
  -4   8  -2   1649.50   1509.90    174.60  46%1 o
  -3  -7  -4     19.66     20.30     85.70  46%1 <
  -3  -6  -4    112.16     38.10     95.90  46%1 <
  -3  -2  -3   1431.40   1370.30    169.90  46%1 o
  -3   3  -2   2557.30   2414.90    201.10  46%1 o
  -2  -6  -3    115.09    185.90    118.40  46%1 <
   0  -9  -2    281.63    180.90    143.60  46%1 <
   1   1   1  78424.00  78147.90    781.80  46%1 o
   1   6   2    978.57    763.40    165.70  46%1 o
   2  -3   1   1191.70   1319.70    230.80  46%1 o
   2   2   2  12195.00  13870.40    385.10  46%1 o
   2   7   3    147.67    103.40    110.20  46%1 <
   2   8   3     55.55     65.10    105.40  46%1 <
   3  -7   1   8900.80   9540.30    348.70  46%1 o
   3  -2   2    546.42    510.20    156.90  46%1 o
   3   2   3    976.56   1583.50    178.60  46%1 o
   3   8   4     28.44      2.60     84.90  46%1 <
   4  -6   2   6153.10   5142.50    267.30  46%1 o
   4  -2   3    433.15    399.00    133.20  46%1 <
   4  -1   3    274.09    184.40    113.40  46%1 <
   4   3   4     38.20    156.50    105.30  46%1 <
   5  -5   3   3301.20   2615.50    198.10  46%1 o
   5  -1   4     10.70     21.10     91.60  46%1 <
   5   0   4    110.86     76.40     97.80  46%1 <
   5   4   5     15.20     54.00     88.50  46%1 <
   5   5   5    248.80    436.70    107.40  46%1 o
   6  -5   4     24.29     99.20     91.70  46%1 <
   6  -4   4    981.95   1163.40    151.40  46%1 o
   6   1   5     96.35     52.70     77.20  46%1 <
  -6  -2  -6    196.72    286.50     95.50  47%1 <
  -6  -1  -6      5.04     40.20     74.50  47%1 <
  -6   2  -5     24.16      2.80     79.60  47%1 <
  -6   3  -5     28.95     33.00     75.80  47%1 <
  -5  -2  -5    333.66    651.30    115.60  47%1 o
  -5  -1  -5   1338.60   1261.50    142.60  47%1 o
  -5   2  -4     43.65     56.60     94.90  47%1 <
  -5   3  -4    115.77     89.40     98.20  47%1 <
  -4  -6  -5     14.70     15.20     87.60  47%1 <
  -4  -5  -5     55.55     44.00     83.80  47%1 <
  -4  -2  -4   6046.00   6585.30    250.60  47%1 o
  -4  -1  -4    471.94    508.60    125.10  47%1 o
  -4   3  -3    163.28     80.00    105.20  47%1 <
  -4   8  -2   1007.10   1509.90    174.60  47%1 o
  -3  -6  -4     96.55     38.10     95.90  47%1 <
  -3  -5  -4    109.24    191.90    102.20  47%1 <
  -3  -1  -3  19750.00  18402.30    381.80  47%1 o
  -3   4  -2     94.98    235.90    137.50  47%1 <
  -3   9  -1   4520.10   3783.70    260.40  47%1 o
  -2  -5  -3      9.37     46.70    111.10  47%1 <
  -2   4  -1   1117.90   1197.60    214.90  47%1 o
  -1  -9  -3   1932.80   1489.00    172.10  47%1 o
  -1  -5  -2    103.77    278.90    148.70  47%1 <
  -1  10   1    103.83    213.10    193.90  47%1 <
   0  -9  -2    134.94    180.90    143.60  47%1 <
   0   5   1   3543.10   3155.10    271.40  47%1 o
   1   6   2    750.02    763.40    165.70  47%1 o
   2   6   3     48.96     82.10    113.00  47%1 <
   2   7   3     76.41    103.40    110.20  47%1 <
   3  -3   2   1979.40   2161.90    203.80  47%1 o
   3   2   3   1376.30   1583.50    178.60  47%1 o
   3   6   4     93.53    242.80    110.90  47%1 <
   3   7   4     68.06     87.90     94.30  47%1 <
   3   8   4     19.08      2.60     84.90  47%1 <
   4  -7   2     74.11     57.20    128.80  47%1 <
   4  -3   3    191.54     60.90    107.10  47%1 <
   4  -2   3    379.16    399.00    133.20  47%1 <
   4   2   4   6115.90   6493.00    252.90  47%1 o
   4   3   4     37.92    156.50    105.30  47%1 <
   5  -6   3     52.99    129.60    111.70  47%1 <
   5  -2   4     30.89     70.90     94.50  47%1 <
   5  -1   4      7.44     21.10     91.60  47%1 <
   5   3   5   2048.90   2482.50    175.80  47%1 o
   5   4   5     13.49     54.00     88.50  47%1 <
   6  -5   4     21.15     99.20     91.70  47%1 <
   6  -2   5     12.14     81.00     86.30  47%1 <
   6  -1   5     29.69     95.40     83.60  47%1 <
  -6  -1  -6      5.53     40.20     74.50  48%1 <
  -6   0  -6    642.13    519.70    109.10  48%1 o
  -6   1  -6      3.86    -61.20     73.20  48%1 <
  -6   4  -5     35.45     40.20     78.40  48%1 <
  -5  -4  -6      4.01     80.20     81.20  48%1 <
  -5  -1  -5   1421.10   1261.50    142.60  48%1 o
  -5   4  -4     24.26     -3.40     87.00  48%1 <
  -5   5  -4     16.06     35.70     90.80  48%1 <
  -4  -5  -5     60.61     44.00     83.80  48%1 <
  -4  -4  -5    250.70    242.40     97.50  48%1 <
  -4  -1  -4    497.36    508.60    125.10  48%1 o
  -4   0  -4   6219.60   6661.80    251.30  48%1 o
  -4   4  -3    130.55     35.80    101.10  48%1 <
  -3  -5  -4    114.36    191.90    102.20  48%1 <
  -3  -4  -4     13.70     52.90     94.80  48%1 <
  -3   4  -2    119.99    235.90    137.50  48%1 <
  -2  -8  -4   1146.30   1060.70    144.40  48%1 o
  -2  -5  -3      3.21     46.70    111.10  48%1 <
  -2  -4  -3   1269.90    870.00    146.10  48%1 o
  -1  -8  -3     65.48      5.10    113.30  48%1 <
   0  -8  -2   7338.90   6173.20    283.70  48%1 o
   1  -8  -1     33.42    142.60    222.00  48%1 <
   1   5   2    132.62    202.70    142.00  48%1 <
   2  -4   1   1273.70   1093.70    217.80  48%1 o
   2   5   3      6.70     92.30    116.60  48%1 <
   2   6   3     30.05     82.10    113.00  48%1 <
   3  -4   2     32.86    115.10    137.40  48%1 <
   3   1   3  21946.00  22337.00    402.30  48%1 o
   3   5   4     57.77     45.20     96.10  48%1 <
   3   6   4    226.35    242.80    110.90  48%1 <
   4  -7   2     19.49     57.20    128.80  48%1 <
   4  -3   3    237.69     60.90    107.10  48%1 <
   4   1   4    521.12    864.20    140.20  48%1 o
   4   2   4   6450.20   6493.00    252.90  48%1 o
   4   5   5     38.58     74.10     90.20  48%1 <
   4   6   5     10.58    -15.30     79.30  48%1 <
   5  -7   3   1317.60   1490.30    162.60  48%1 o
   5  -3   4    147.76    127.30    102.70  48%1 <
   5   1   5   1439.40   1556.20    154.60  48%1 o
   5   2   5    415.64    887.90    135.40  48%1 o
   6  -3   5     42.89    -48.00     81.60  48%1 <
   6  -2   5     20.61     81.00     86.30  48%1 <
   6   1   6      3.34     51.00     82.20  48%1 <
   6   2   6    202.38    374.60    103.10  48%1 o
  -6   1  -6      4.22    -61.20     73.20  49%1 <
  -6   2  -6    204.25    284.40    101.20  49%1 <
  -5  -3  -6     77.77     23.00     73.10  49%1 <
  -5  -2  -6     81.83     46.90     77.30  49%1 <
  -5   1  -5   1227.50   1409.60    150.80  49%1 o
  -5   2  -5    348.79    323.60    107.70  49%1 o
  -5   5  -4     15.25     35.70     90.80  49%1 <
  -5   6  -4     12.85    100.40     96.90  49%1 <
  -4  -4  -5    203.39    242.40     97.50  49%1 <
  -4  -3  -5    156.89     -1.50     84.60  49%1 <
  -4   1  -4    489.14    846.20    136.80  49%1 o
  -4   5  -3    156.64    177.10    117.80  49%1 <
  -3  -7  -5   1006.10    866.70    131.30  49%1 o
  -3  -4  -4     12.57     52.90     94.80  49%1 <
  -3  -3  -4    650.98    363.70    117.40  49%1 o
  -3   1  -3  19447.00  19585.30    382.70  49%1 o
  -3   5  -2    194.10     66.40    132.70  49%1 <
  -2  -8  -4    864.31   1060.70    144.40  49%1 o
  -2  -7  -4     50.95     72.10    102.10  49%1 <
  -2  -4  -3   1168.90    870.00    146.10  49%1 o
  -2   0  -2  19274.00  18857.80    395.70  49%1 o
  -1  -8  -3     54.51      5.10    113.30  49%1 <
  -1  -4  -2     67.08     64.80    136.60  49%1 <
   0  -8  -2   6593.50   6173.20    283.70  49%1 o
   0   9   2    130.12    266.30    141.60  49%1 <
   1  -8  -1     31.98    142.60    222.00  49%1 <
   1   4   2    254.67    308.80    151.50  49%1 <
   1   9   3   1449.70   1511.60    167.00  49%1 o
   2  -4   1    761.07   1093.70    217.80  49%1 o
   2   4   3   1221.50    820.20    151.60  49%1 o
   2   5   3      8.08     92.30    116.60  49%1 <
   3  -8   1      6.25     18.00    172.00  49%1 <
   3  -4   2     35.71    115.10    137.40  49%1 <
   3   4   4     29.76      9.80     97.90  49%1 <
   3   5   4     49.61     45.20     96.10  49%1 <
   4  -8   2   2133.80   2460.60    203.40  49%1 o
   4  -4   3    221.24    156.50    118.30  49%1 <
   4   4   5     57.40      5.80     91.30  49%1 <
   4   5   5     33.93     74.10     90.20  49%1 <
   5  -4   4      8.47    -11.10     97.30  49%1 <
   5   1   5   1214.20   1556.20    154.60  49%1 o
   5   4   6      9.81     51.30     77.00  49%1 <
   6  -4   5    115.08      1.30     87.10  49%1 <
   6  -3   5     33.12    -48.00     81.60  49%1 <
   6   0   6    583.02    648.60    117.40  49%1 o
   6   1   6      4.15     51.00     82.20  49%1 <
  -5  -2  -6     85.67     46.90     77.30  50%1 <
  -5  -1  -6     47.80     97.80     79.10  50%1 <
  -5   2  -5    345.60    323.60    107.70  50%1 o
  -5   3  -5   2486.50   2345.10    175.60  50%1 o
  -5   6  -4     11.34    100.40     96.90  50%1 <
  -4  -5  -6     31.46    104.80     82.20  50%1 <
  -4  -2  -5     27.93     58.70     89.30  50%1 <
  -4  -1  -5     84.57     99.80     92.40  50%1 <
  -4   2  -4   5739.10   5663.00    242.10  50%1 o
  -4   6  -3    178.56    167.10    114.00  50%1 <
  -3  -6  -5     68.22    123.30     93.30  50%1 <
  -3  -3  -4    636.65    363.70    117.40  50%1 o
  -3  -2  -4    380.09    271.00    114.80  50%1 <
  -3   1  -3  19710.00  19585.30    382.70  50%1 o
  -3   6  -2    120.04    130.80    136.90  50%1 <
  -2  -7  -4     54.32     72.10    102.10  50%1 <
  -2  -6  -4   3645.40   3914.10    217.60  50%1 o
  -2  -3  -3    439.84    322.20    128.10  50%1 <
  -1  -7  -3   4207.70   3916.60    223.10  50%1 o
  -1   9   1   4008.50   4420.90    301.40  50%1 o
   0   9   2    160.15    266.30    141.60  50%1 <
   1   4   2    334.07    308.80    151.50  50%1 <
   1   8   3    109.51    133.50    118.60  50%1 <
   1   9   3    858.17   1511.60    167.00  50%1 o
   2   3   3    676.12    317.30    128.70  50%1 <
   2   4   3   1174.00    820.20    151.60  50%1 o
   2   8   4    894.68    554.80    122.70  50%1 o
   3  -5   2    256.52    301.30    149.90  50%1 <
   3   3   4    347.90    225.20    106.80  50%1 <
   3   4   4     30.19      9.80     97.90  50%1 <
   3   7   5    968.78    801.40    130.60  50%1 o
   4  -5   3    227.79    518.40    134.70  50%1 o
   4  -1   4    573.41    762.20    136.30  50%1 o
   4   3   5    137.91     69.00     90.60  50%1 <
   4   4   5     53.51      5.80     91.30  50%1 <
   5  -5   4     28.52     55.30     97.50  50%1 <
   5  -1   5   1325.40   1559.40    158.90  50%1 o
   5   2   6    101.70     41.00     86.60  50%1 <
   5   3   6     21.03     25.70     79.80  50%1 <
   5   4   6     10.21     51.30     77.00  50%1 <
   6  -2   6    177.40    469.90    114.30  50%1 o
   6  -1   6      7.27     -5.40     81.20  50%1 <
  -5   0  -6     19.91      1.70     73.80  51%1 <
  -5   1  -6     34.39     78.50     77.70  51%1 <
  -5   3  -5   2136.80   2345.10    175.60  51%1 o
  -5   4  -5     20.31    -14.00     85.50  51%1 <
  -4  -5  -6     32.22    104.80     82.20  51%1 <
  -4  -4  -6    872.95    575.00    117.50  51%1 o
  -4  -1  -5    102.71     99.80     92.40  51%1 <
  -4   3  -4     26.41     74.90     98.70  51%1 <
  -4   7  -3     24.89    -53.00    101.20  51%1 <
  -3  -5  -5   1797.50   1616.90    156.60  51%1 o
  -3  -2  -4    410.33    271.00    114.80  51%1 <
  -3  -1  -4    369.43    221.50    111.20  51%1 <
  -3   2  -3   1476.80   1104.80    162.60  51%1 o
  -3   6  -2    157.22    130.80    136.90  51%1 <
  -2  -6  -4   4108.90   3914.10    217.60  51%1 o
  -2  -2  -3     32.95    159.20    123.10  51%1 <
  -1  -6  -3    749.33    252.20    132.30  51%1 <
  -1  -3  -2    493.20    125.10    149.10  51%1 <
  -1   9   1   4149.30   4420.90    301.40  51%1 o
   0  -7  -2    372.60    641.70    166.90  51%1 o
   0   8   2   6315.40   5351.30    270.00  51%1 o
   1   3   2    961.19    524.10    165.30  51%1 o
   1   7   3   2775.00   3593.30    222.90  51%1 o
   1   8   3     71.74    133.50    118.60  51%1 <
   2   3   3    773.41    317.30    128.70  51%1 <
   2   7   4    120.52    -12.50    100.20  51%1 <
   3  -5   2    266.04    301.30    149.90  51%1 <
   3  -2   3   1851.60   1638.40    175.20  51%1 o
   3   2   4    422.08    311.10    121.00  51%1 <
   3   6   5     47.90    125.30     97.40  51%1 <
   3   7   5   1073.10    801.40    130.60  51%1 o
   4  -6   3    127.70    109.30    115.80  51%1 <
   4  -2   4   6059.80   7209.60    265.30  51%1 o
   4   1   5    111.25     25.90     88.80  51%1 <
   4   2   5    200.40    223.90    104.60  51%1 <
   4   5   6     34.70    -13.10     79.40  51%1 <
   5  -6   4    100.37    -73.10     97.50  51%1 <
   5  -3   5   2626.30   2701.70    182.40  51%1 o
   5   1   6     60.81    -63.70     71.20  51%1 <
   5   2   6    111.90     41.00     86.60  51%1 <
   6  -2   6    199.42    469.90    114.30  51%1 o
  -5  -1  -7   1125.20    519.70    108.20  52%1 o
  -5   1  -6     24.45     78.50     77.70  52%1 <
  -5   2  -6      3.23     42.70     80.10  52%1 <
  -5   5  -5    204.63    373.90    111.30  52%1 o
  -4  -3  -6     62.40     10.80     76.30  52%1 <
  -4  -2  -6   1628.10    931.40    136.00  52%1 o
  -4   1  -5     40.88     85.70     89.40  52%1 <
  -4   4  -4    612.72   1278.60    157.80  52%1 o
  -4   8  -3     89.83    114.80    111.10  52%1 <
  -3  -6  -6     12.17     -2.90     79.00  52%1 <
  -3  -4  -5     99.75    171.10    101.00  52%1 <
  -3  -1  -4    268.56    221.50    111.20  52%1 <
  -3   0  -4    119.75     63.70    100.60  52%1 <
  -3   7  -2    202.05     92.90    137.10  52%1 <
  -2  -5  -4     40.69      1.50    101.00  52%1 <
  -2  -2  -3     22.23    159.20    123.10  52%1 <
  -2   2  -2   9915.30  10407.80    357.40  52%1 o
  -1  -6  -3    596.07    252.20    132.30  52%1 <
  -1   1  -1  65037.00  64433.30    720.70  52%1 o
   1   3   2    727.27    524.10    165.30  52%1 o
   2  -5   1   4729.80   4142.80    282.00  52%1 o
   2   2   3     66.48    168.50    128.80  52%1 <
   3  -9   1   4510.30   3337.20    262.50  52%1 o
   3  -6   2   1044.50   1488.30    186.80  52%1 o
   3  -2   3   1373.30   1638.40    175.20  52%1 o
   3   1   4    259.99    257.60    117.10  52%1 <
   3   5   5   1146.10   1810.70    168.30  52%1 o
   3   6   5     26.66    125.30     97.40  52%1 <
   4  -6   3     95.80    109.30    115.80  52%1 <
   4  -3   4     13.69     36.80    105.10  52%1 <
   4   1   5     81.05     25.90     88.80  52%1 <
   4   4   6    654.21    722.40    120.20  52%1 o
   4   5   6     24.19    -13.10     79.40  52%1 <
   5  -4   5     14.46    101.70     88.00  52%1 <
   5  -3   5   1941.70   2701.70    182.40  52%1 o
   5  -1   6     25.44     14.20     80.30  52%1 <
   5   0   6     18.63     23.50     76.40  52%1 <
  -5   1  -7    774.63    586.50    105.80  53%1 o
  -5   3  -6     17.90    -24.80     76.20  53%1 <
  -5   4  -6      9.56     22.50     77.00  53%1 <
  -4  -1  -6     80.31     -4.30     77.60  53%1 <
  -4   1  -5     53.07     85.70     89.40  53%1 <
  -4   2  -5     21.68    178.90     95.00  53%1 <
  -4   5  -4     40.96    -41.20     95.70  53%1 <
  -3  -6  -6     59.62     -2.90     79.00  53%1 <
  -3  -5  -6     34.88     55.50     85.30  53%1 <
  -3  -3  -5   2965.90   2229.80    176.20  53%1 o
  -3  -2  -5     42.00     70.90     94.00  53%1 <
  -3   0  -4    164.46     63.70    100.60  53%1 <
  -3   1  -4    429.34    102.60    103.50  53%1 <
  -3   4  -3    347.80    234.10    128.10  53%1 <
  -3   7  -2    235.49     92.90    137.10  53%1 <
  -2  -7  -5     31.05    -27.90     89.90  53%1 <
  -2  -4  -4   5681.70   5113.80    234.90  53%1 o
  -2  -1  -3    741.17    442.60    134.90  53%1 o
  -2   6  -1    110.15    188.70    188.00  53%1 <
  -1  -8  -4     78.73     88.20    107.40  53%1 <
  -1  -5  -3   5833.20   4830.20    250.70  53%1 o
  -1   1  -1  62309.00  64433.30    720.70  53%1 o
   0  -9  -3    196.99    178.10    128.40  53%1 <
   0  -6  -2  10608.00  10125.60    336.80  53%1 o
   0   7   2    295.35    523.10    166.40  53%1 o
   1  -1   1  88169.00  94964.10    854.90  53%1 o
   1   6   3    615.58    279.20    127.80  53%1 <
   2  -2   2  13175.00  12954.70    389.50  53%1 o
   2   1   3    715.20    436.80    142.60  53%1 o
   2   5   4    184.80    246.40    118.20  53%1 <
   3  -6   2   1711.30   1488.30    186.80  53%1 o
   3  -3   3   1856.50   2431.40    226.30  53%1 o
   3   0   4    224.49    197.70    113.60  53%1 <
   3   3   5   2958.90   3249.30    202.40  53%1 o
   3   4   5    102.57     91.60     95.20  53%1 <
   4  -7   3    118.52    201.00    120.90  53%1 <
   4  -4   4    765.64   1228.10    159.00  53%1 o
   4  -1   5    136.66     89.90     95.00  53%1 <
   4   2   6   1842.00   1512.20    154.10  53%1 o
   4   3   6     59.18     17.10     79.20  53%1 <
   5  -5   5    250.67    429.70    115.10  53%1 o
   5  -2   6     12.94     80.10     86.40  53%1 <
   5  -1   6     37.60     14.20     80.30  53%1 <
  -5   1  -7    612.72    586.50    105.80  54%1 o
  -5   4  -6      7.16     22.50     77.00  54%1 <
  -4  -3  -7      5.91     11.80     72.10  54%1 <
  -4  -2  -7     22.19     65.30     77.00  54%1 <
  -4  -1  -6     59.04     -4.30     77.60  54%1 <
  -4   0  -6   1175.70   1169.40    139.80  54%1 o
  -4   3  -5    128.60     70.00     84.80  54%1 <
  -4   6  -4   1374.60   1158.20    145.40  54%1 o
  -3  -5  -6     27.24     55.50     85.30  54%1 <
  -3  -4  -6      4.07    104.50     84.10  54%1 <
  -3  -2  -5     33.47     70.90     94.00  54%1 <
  -3  -1  -5   2972.40   2703.00    184.90  54%1 o
  -3   1  -4    341.61    102.60    103.50  54%1 <
  -3   4  -3    218.92    234.10    128.10  54%1 <
  -3   8  -2    178.77     73.80    133.20  54%1 <
  -2  -6  -5     23.78     41.20     96.20  54%1 <
  -2  -3  -4     70.39    168.10    111.40  54%1 <
  -2   3  -2    264.24    146.40    141.90  54%1 <
  -1  -7  -4     10.87    -38.80     92.10  54%1 <
  -1   8   1     36.18    710.40    229.60  54%1 o
   0  -6  -2  10103.00  10125.60    336.80  54%1 o
   0  -3  -1    568.94   1185.00    247.80  54%1 o
   1   5   3   5909.60   5844.60    257.60  54%1 o
   2   1   3    471.79    436.80    142.60  54%1 o
   2   4   4   5488.70   5457.80    246.30  54%1 o
   2   7   5    173.20    291.70    105.80  54%1 <
   3  -4   3    249.25    423.10    137.60  54%1 o
   3  -1   4    318.19     61.10    104.50  54%1 <
   3   2   5     25.59     90.20     99.00  54%1 <
   3   3   5   2351.50   3249.30    202.40  54%1 o
   3   5   6      1.00      3.00     82.70  54%1 <
   3   6   6     42.68     30.70     84.10  54%1 <
   4  -8   3     20.14     66.30    113.40  54%1 <
   4  -5   4     20.90    109.40    105.70  54%1 <
   4  -2   5      6.72    -13.10     85.60  54%1 <
   4   1   6     61.20     49.60     90.40  54%1 <
   4   2   6   1408.60   1512.20    154.10  54%1 o
   5  -3   6     13.82     78.60     84.60  54%1 <
   5  -2   6      2.37     80.10     86.40  54%1 <
   5   1   7   1494.60    829.50    122.40  54%1 o
  -4  -2  -7     17.80     65.30     77.00  55%1 <
  -4  -1  -7     14.73    -37.80     68.20  55%1 <
  -4   1  -6     57.08     37.40     80.10  55%1 <
  -4   2  -6   1174.50    786.70    126.00  55%1 o
  -4   4  -5     14.90    -57.40     79.80  55%1 <
  -4   7  -4    161.02    184.70    106.90  55%1 <
  -3  -4  -6      3.14    104.50     84.10  55%1 <
  -3  -3  -6     38.76     32.10     83.60  55%1 <
  -3  -1  -5   2395.60   2703.00    184.90  55%1 o
  -3   2  -4    242.01    153.00     99.70  55%1 <
  -3   5  -3   6060.40   6593.30    258.70  55%1 o
  -2  -5  -5      7.47     26.20     86.30  55%1 <
  -2  -2  -4   5507.80   5325.10    234.40  55%1 o
  -1  -7  -4      6.80    -38.80     92.10  55%1 <
  -1  -6  -4     54.44     33.10     97.20  55%1 <
  -1  -1  -2    300.14     61.70    126.10  55%1 <
  -1   8   1    476.95    710.40    229.60  55%1 o
   0  -8  -3     19.51    105.40    124.90  55%1 <
   0   3   1    305.20    766.00    230.50  55%1 o
   0   6   2   9104.20   8098.90    300.90  55%1 o
   1   8   4      7.53     29.70     97.40  55%1 <
   2  -3   2    175.94    469.10    156.90  55%1 <
   2   3   4     55.78    365.60    119.80  55%1 o
   2   6   5     10.76    -12.80     86.40  55%1 <
   2   7   5     85.37    291.70    105.80  55%1 <
   3  -7   2    327.00    397.40    151.50  55%1 <
   3  -4   3    167.44    423.10    137.60  55%1 o
   3  -2   4    182.75    224.90    108.90  55%1 <
   3  -1   4    236.71     61.10    104.50  55%1 <
   3   1   5   2281.90   2370.20    178.80  55%1 o
   3   2   5     20.03     90.20     99.00  55%1 <
   3   4   6     12.22    101.70     88.40  55%1 <
   3   5   6      1.19      3.00     82.70  55%1 <
   4  -8   3     16.49     66.30    113.40  55%1 <
   4  -6   4   1018.30   1310.20    151.70  55%1 o
   4  -3   5    100.20      2.50     86.00  55%1 <
   4   0   6   1017.30   1049.90    132.10  55%1 o
   4   2   7     18.50     31.30     74.70  55%1 <
   4   3   7      8.84    -24.10     73.50  55%1 <
   5  -4   6      2.99    -13.50     78.00  55%1 <
   5  -1   7    609.39    543.70    104.50  55%1 o
  -4  -1  -7     12.03    -37.80     68.20  56%1 <
  -4   1  -7      7.85      0.10     72.20  56%1 <
  -4   2  -6    979.77    786.70    126.00  56%1 o
  -4   3  -6    176.95    155.30     88.70  56%1 <
  -4   5  -5     57.35     56.40     93.60  56%1 <
  -4   6  -5      3.10    -43.40     80.00  56%1 <
  -3  -4  -7     59.32    101.20     81.00  56%1 <
  -3  -2  -6     36.91    -21.20     81.30  56%1 <
  -3   1  -5   2107.80   1468.80    156.00  56%1 o
  -3   3  -4     31.68   -119.50     88.40  56%1 <
  -3   6  -3    377.36    581.20    142.20  56%1 o
  -3   9  -2     48.72     65.90    127.80  56%1 <
  -2  -6  -6    254.05    161.80     94.80  56%1 <
  -2  -4  -5     56.45     66.20     93.80  56%1 <
  -2  -2  -4   4319.80   5325.10    234.40  56%1 o
  -2  -1  -4   4341.10   3508.10    200.50  56%1 o
  -2   1  -3    109.19    -47.60     99.80  56%1 <
  -2   4  -2  12544.00  12264.60    347.70  56%1 o
  -1  -8  -5     14.20     87.70     93.90  56%1 <
  -1  -6  -4     59.75     33.10     97.20  56%1 <
  -1  -1  -2    247.16     61.70    126.10  56%1 <
   0  -5  -2   1004.90   1299.40    196.10  56%1 o
   0   9   3     10.13     16.70    114.20  56%1 <
   1  -9  -2     62.02   -145.10    146.10  56%1 <
   1   1   2    249.04    100.90    137.80  56%1 <
   1   7   4     16.07     39.70    100.50  56%1 <
   2  -6   1     45.67    202.40    187.60  56%1 <
   2  -1   3    135.67    108.40    110.70  56%1 <
   2   2   4   4052.00   4397.40    220.70  56%1 o
   2   5   5      3.00      2.10     89.00  56%1 <
   3  -5   3   4997.20   4721.30    237.40  56%1 o
   3  -3   4      3.33     -5.70     96.50  56%1 <
   3  -2   4    148.31    224.90    108.90  56%1 <
   3   1   5   1810.80   2370.20    178.80  56%1 o
   3   3   6     28.46    -55.50     76.60  56%1 <
   3   4   6     10.46    101.70     88.40  56%1 <
   4  -7   4    122.48    275.80    114.30  56%1 <
   4  -4   5     38.79     -5.40     88.40  56%1 <
   4  -2   6    801.29    833.60    130.50  56%1 o
   4  -1   6     37.78    157.80     93.90  56%1 <
   4   1   7     10.73     19.20     74.70  56%1 <
   4   2   7     17.44     31.30     74.70  56%1 <
  -4   1  -7      8.93      0.10     72.20  57%1 <
  -4   2  -7      6.79    -69.90     74.20  57%1 <
  -4   3  -6    180.25    155.30     88.70  57%1 <
  -4   4  -6    416.73    241.10     96.80  57%1 <
  -4   6  -5      3.99    -43.40     80.00  57%1 <
  -3  -4  -7     75.94    101.20     81.00  57%1 <
  -3  -3  -7    519.47    318.60    101.80  57%1 o
  -3  -1  -6     39.97    128.40     88.10  57%1 <
  -3   0  -6     15.83     31.60     83.40  57%1 <
  -3   1  -5   1457.10   1468.80    156.00  57%1 o
  -3   2  -5     38.54    199.50    100.70  57%1 <
  -3   4  -4      5.10   -110.30     93.30  57%1 <
  -3   7  -3   1214.80    947.10    151.00  57%1 o
  -2  -6  -6    172.97    161.80     94.80  57%1 <
  -2  -5  -6    166.52     24.50     81.00  57%1 <
  -2  -3  -5     41.57    -32.70     88.20  57%1 <
  -2  -1  -4   3762.90   3508.10    200.50  57%1 o
  -2   2  -3      8.37     83.70    109.20  57%1 <
  -2   7  -1     18.25     14.50    181.00  57%1 <
  -1  -7  -5    594.02    388.80    115.00  57%1 o
  -1  -5  -4     28.86    -18.80     99.40  57%1 <
   0  -9  -4    191.78    145.30    110.90  57%1 <
   0  -7  -3     77.95     -8.60    119.50  57%1 <
   0  -5  -2   1145.30   1299.40    196.10  57%1 o
   0   5   2    319.97    769.40    174.90  57%1 o
   0   8   3     13.37    105.00    122.50  57%1 <
   1  -9  -2     43.20   -145.10    146.10  57%1 <
   1   3   3   8905.30   9084.90    311.90  57%1 o
   1   6   4     52.12    -50.10    102.00  57%1 <
   2  -1   3     99.62    108.40    110.70  57%1 <
   2   1   4   2913.50   2776.60    193.90  57%1 o
   2   4   5    143.58    107.70     99.20  57%1 <
   2   6   6    252.02    604.50    119.40  57%1 o
   3  -8   2     52.50    -33.50    127.30  57%1 <
   3  -6   3    257.70    672.50    152.30  57%1 o
   3  -3   4      5.19     -5.70     96.50  57%1 <
   3   2   6     40.26     94.60     89.90  57%1 <
   3   4   7     19.17     84.30     83.10  57%1 <
   4  -7   4    124.45    275.80    114.30  57%1 <
   4  -5   5     34.76     -8.70     88.70  57%1 <
   4  -3   6     88.18    224.00     98.30  57%1 <
   4  -2   6    732.01    833.60    130.50  57%1 o
   4   1   7      8.75     19.20     74.70  57%1 <
  -4   2  -7      7.57    -69.90     74.20  58%1 <
  -4   3  -7      0.95     30.90     78.80  58%1 <
  -4   5  -6      3.07     42.70     84.70  58%1 <
  -3  -2  -7     29.16     49.00     77.90  58%1 <
  -3  -1  -7    598.66    513.20    108.90  58%1 o
  -3   0  -6     25.29     31.60     83.40  58%1 <
  -3   1  -6     40.77    -11.70     79.30  58%1 <
  -3   2  -5     33.69    199.50    100.70  58%1 <
  -3   3  -5   1924.30   1899.10    167.30  58%1 o
  -3   5  -4     51.64     53.00     97.30  58%1 <
  -3   7  -3    975.44    947.10    151.00  58%1 o
  -2  -4  -6   1340.40    963.40    138.30  58%1 o
  -2  -2  -5     13.93     34.70     88.50  58%1 <
  -2   0  -4   8868.50   9649.70    300.70  58%1 o
  -2   2  -3     10.11     83.70    109.20  58%1 <
  -2   5  -2     21.59    119.60    146.30  58%1 <
  -1  -7  -5    434.69    388.80    115.00  58%1 o
  -1  -6  -5     45.43     59.60     97.40  58%1 <
  -1  -4  -4     30.32     12.90    100.60  58%1 <
  -1  -2  -3     75.20    183.40    123.50  58%1 <
  -1   0  -2     40.84    106.30    143.00  58%1 <
   0  -9  -4    105.61    145.30    110.90  58%1 <
   0   5   2    452.61    769.40    174.90  58%1 o
   0   8   3     10.97    105.00    122.50  58%1 <
   1   0   2     41.78    -13.10    140.30  58%1 <
   1   5   4     13.39    104.50    106.30  58%1 <
   1   8   5     22.24    -28.60     87.20  58%1 <
   2  -2   3      5.39    -92.30    107.10  58%1 <
   2   0   4   8566.70   8070.90    285.50  58%1 o
   2   3   5     44.52     12.60     96.90  58%1 <
   2   5   6     59.59     29.40     84.90  58%1 <
   2   6   6    300.56    604.50    119.40  58%1 o
   3  -6   3    268.09    672.50    152.30  58%1 o
   3  -4   4      7.59     -9.40     99.80  58%1 <
   3  -2   5    172.27    293.90    107.30  58%1 <
   3   0   6     22.94     50.50     90.40  58%1 <
   3   1   6     36.81     19.10     83.80  58%1 <
   3   3   7    894.64    489.50    108.20  58%1 o
   3   4   7     14.66     84.30     83.10  58%1 <
   4  -6   5      4.02    -24.40     87.90  58%1 <
   4  -4   6    710.27    455.90    113.80  58%1 o
   4  -3   6     90.57    224.00     98.30  58%1 <
   4  -2   7      8.95    -80.20     69.10  58%1 <
   4  -1   7      8.67     20.90     83.50  58%1 <
  -3  -1  -7    541.67    513.20    108.90  59%1 o
  -3   1  -6     38.04    -11.70     79.30  59%1 <
  -3   2  -6     30.22    -43.50     79.90  59%1 <
  -3   3  -5   1730.80   1899.10    167.30  59%1 o
  -3   4  -5     78.30     50.30     92.20  59%1 <
  -3   6  -4     47.69     64.50     96.90  59%1 <
  -3   8  -3      9.79     71.00    117.40  59%1 <
  -2  -5  -7     19.11    -36.50     74.60  59%1 <
  -2  -3  -6     60.13     -2.50     83.40  59%1 <
  -2  -1  -5    335.23    178.80    104.20  59%1 <
  -2   1  -4     10.13    -19.40     95.30  59%1 <
  -2   3  -3    323.87    153.40    118.80  59%1 <
  -2   5  -2     16.72    119.60    146.30  59%1 <
  -1  -7  -6     17.51    -28.30     78.20  59%1 <
  -1  -6  -5     41.94     59.60     97.40  59%1 <
  -1  -5  -5   2520.70   1748.80    171.30  59%1 o
  -1  -4  -4     27.93     12.90    100.60  59%1 <
  -1  -2  -3     64.87    183.40    123.50  59%1 <
   0  -8  -4   1004.10   1063.70    158.90  59%1 o
   0  -6  -3     11.43     43.20    118.80  59%1 <
   0  -2  -1     77.14     65.70    203.00  59%1 <
   0   7   3     57.41      2.90    110.90  59%1 <
   0   9   4     21.00    -62.20     93.10  59%1 <
   1   0   2     30.06    -13.10    140.30  59%1 <
   1   2   3    139.41    399.90    137.30  59%1 <
   1   4   4     10.43    -51.30     95.20  59%1 <
   1   6   5     33.75     58.40     91.40  59%1 <
   1   7   5    830.54    515.50    120.90  59%1 o
   2  -3   3    127.62     17.10    117.70  59%1 <
   2   0   4   7574.30   8070.90    285.50  59%1 o
   2   2   5     13.10    -67.30     90.80  59%1 <
   2   4   6   1123.60    765.10    126.90  59%1 o
   2   5   6     48.68     29.40     84.90  59%1 <
   3  -9   2     18.76    143.50    140.40  59%1 <
   3  -7   3   1620.30   1681.50    176.30  59%1 o
   3  -5   4     38.90    -60.00     96.80  59%1 <
   3  -3   5   1719.50   2048.10    169.90  59%1 o
   3  -2   5    109.98    293.90    107.30  59%1 <
   3  -1   6     36.62      7.60     83.40  59%1 <
   3   0   6     21.27     50.50     90.40  59%1 <
   3   1   7    558.72    595.70    116.90  59%1 o
   3   2   7     37.98     64.00     80.30  59%1 <
   4  -5   6      4.94      8.30     83.80  59%1 <
   4  -3   7      0.86     -6.40     74.80  59%1 <
   4  -2   7      7.88    -80.20     69.10  59%1 <
  -3  -1  -8     21.12      3.20     68.70  60%1 <
  -3   0  -8      5.88    -22.60     64.10  60%1 <
  -3   1  -7    180.23    176.80     89.00  60%1 <
  -3   2  -6     26.36    -43.50     79.90  60%1 <
  -3   3  -6     64.04    127.80     88.10  60%1 <
  -3   4  -5     61.68     50.30     92.20  60%1 <
  -3   5  -5    458.76    497.90    121.30  60%1 o
  -3   7  -4     15.23    134.80    108.50  60%1 <
  -2  -4  -7      2.13    -18.10     76.20  60%1 <
  -2  -3  -7     11.63    -27.60     72.10  60%1 <
  -2  -2  -6    388.52    612.00    125.80  60%1 o
  -2   4  -3    316.23     74.90    115.90  60%1 <
  -1  -7  -6     10.59    -28.30     78.20  60%1 <
  -1  -6  -6     18.05   -100.50     81.10  60%1 <
  -1  -5  -5   2337.90   1748.80    171.30  60%1 o
  -1  -3  -4    190.73    169.50    111.70  60%1 <
  -1  -1  -3  10449.00   9936.50    305.70  60%1 o
  -1   1  -2    428.43    158.30    129.20  60%1 <
  -1   7   1   7501.30   7443.00    342.20  60%1 o
  -1   9   2     43.37    129.60    140.80  60%1 <
   0  -7  -4     70.36    -57.10     97.90  60%1 <
   0  -2  -1     82.00     65.70    203.00  60%1 <
   0   2   1    131.79    333.50    204.10  60%1 <
   0   6   3     25.45    -47.60    113.40  60%1 <
   0   8   4   1044.60   1002.50    149.40  60%1 o
   0   9   4     18.23    -62.20     93.10  60%1 <
   1  -8  -2     78.33     91.70    150.90  60%1 <
   1   1   3   9054.90   8853.30    302.30  60%1 o
   1   3   4    127.31     87.70    107.50  60%1 <
   1   4   4      9.73    -51.30     95.20  60%1 <
   1   5   5    970.58   1488.90    163.70  60%1 o
   1   6   5     46.74     58.40     91.40  60%1 <
   2  -5   2     24.43     71.20    147.70  60%1 <
   2  -3   3    186.35     17.10    117.70  60%1 <
   2  -1   4      4.28     66.90    103.30  60%1 <
   2   1   5    314.06    156.80     97.60  60%1 <
   2   3   6     48.60     30.40     89.80  60%1 <
   2   5   7     23.06     70.50     83.60  60%1 <
   3  -9   2     22.67    143.50    140.40  60%1 <
   3  -7   3   1079.70   1681.50    176.30  60%1 o
   3  -6   4     14.80    -39.70     96.90  60%1 <
   3  -5   4     16.90    -60.00     96.80  60%1 <
   3  -4   5     81.06    100.20     95.00  60%1 <
   3  -3   5   1532.50   2048.10    169.90  60%1 o
   3  -2   6     23.35     33.00     84.70  60%1 <
   3  -1   6     32.39      7.60     83.40  60%1 <
   3   1   7    463.58    595.70    116.90  60%1 o
   4  -3   7      0.53     -6.40     74.80  60%1 <
  -3   0  -8      6.54    -22.60     64.10  61%1 <
  -3   1  -8      3.94    -12.80     70.40  61%1 <
  -3   2  -7     11.51    -43.50     75.90  61%1 <
  -3   3  -7    540.45     62.40     78.70  61%1 <
  -3   3  -6     49.80    127.80     88.10  61%1 <
  -3   4  -6     63.32    -44.30     81.10  61%1 <
  -3   5  -5    400.75    497.90    121.30  61%1 o
  -3   6  -5     13.16     39.50     88.80  61%1 <
  -3   7  -4     15.99    134.80    108.50  61%1 <
  -3   8  -4      5.12    -76.80     90.50  61%1 <
  -2  -3  -7     10.11    -27.60     72.10  61%1 <
  -2  -2  -7      2.70     16.40     70.80  61%1 <
  -2  -1  -6     23.79     56.00     87.10  61%1 <
  -2   1  -5    159.37     93.30     94.40  61%1 <
  -2   4  -3    381.42     74.90    115.90  61%1 <
  -2   6  -2   1941.70   2478.40    223.60  61%1 o
  -2   8  -1     84.13     15.70    159.20  61%1 <
  -1  -6  -6     15.66   -100.50     81.10  61%1 <
  -1  -5  -6      3.95     73.60     84.60  61%1 <
  -1  -4  -5     27.19     59.50     87.20  61%1 <
  -1  -2  -4     78.08     37.30     96.20  61%1 <
  -1   1  -2    425.44    158.30    129.20  61%1 <
  -1   9   2     58.38    129.60    140.80  61%1 <
   0  -8  -5      3.06     61.80     95.20  61%1 <
   0  -7  -4     45.14    -57.10     97.90  61%1 <
   0  -5  -3     16.57     64.90    113.30  61%1 <
   0   6   3     28.62    -47.60    113.40  61%1 <
   0   8   4   1004.50   1002.50    149.40  61%1 o
   1  -9  -3    938.29    341.80    128.60  61%1 <
   1  -6  -1     42.60    360.70    185.10  61%1 <
   1  -1   2    409.99     37.10    131.80  61%1 <
   1   1   3   9143.30   8853.30    302.30  61%1 o
   1   3   4    123.82     87.70    107.50  61%1 <
   1   5   5   1171.60   1488.90    163.70  61%1 o
   1   6   6     21.16    -70.40     80.30  61%1 <
   1   7   6     25.02    -13.10     83.60  61%1 <
   2  -7   1     11.44    -14.90    164.60  61%1 <
   2  -4   3    505.58    314.10    130.10  61%1 <
   2  -2   4   1994.20   1965.70    184.30  61%1 o
   2   2   6    329.88    631.40    128.00  61%1 o
   2   3   7     26.86      4.60     73.90  61%1 <
   2   4   7     11.45     33.50     81.80  61%1 <
   3  -8   3      5.16    -36.90    111.20  61%1 <
   3  -6   4     23.11    -39.70     96.90  61%1 <
   3  -5   5   1056.50    827.80    139.20  61%1 o
   3  -4   5     74.65    100.20     95.00  61%1 <
   3  -3   6     26.63     -3.20     86.40  61%1 <
   3  -2   6     19.74     33.00     84.70  61%1 <
   3  -1   7    552.13    760.40    121.20  61%1 o
   3   1   8     16.40    -21.90     75.20  61%1 <
  -3   1  -8      1.72    -12.80     70.40  62%1 <
  -3   3  -7    279.17     62.40     78.70  62%1 <
  -3   4  -7      4.43    -17.10     52.10  62%1 <
  -3   5  -6      0.40    -22.20     77.90  62%1 <
  -3   6  -5      5.85     39.50     88.80  62%1 <
  -3   7  -5    207.43    103.60     73.00  62%1 <
  -3   8  -4      2.43    -76.80     90.50  62%1 <
  -2  -3  -8      1.00     -6.50     70.70  62%1 <
  -2  -2  -8     75.64    -32.00     48.50  62%1 <
  -2  -2  -7      1.20     16.40     70.80  62%1 <
  -2  -1  -7      1.88     32.90     62.40  62%1 <
  -2   0  -6    398.18    212.80     96.80  62%1 <
  -2   1  -5     70.29     93.30     94.40  62%1 <
  -2   2  -5      6.82    -50.50     65.70  62%1 <
  -2   3  -4      8.37    -19.70     96.90  62%1 <
  -2   5  -3     10.59     63.60     87.00  62%1 <
  -1  -5  -6      1.81     73.60     84.60  62%1 <
  -1  -4  -6      3.49      8.60     63.70  62%1 <
  -1  -2  -4     34.42     37.30     96.20  62%1 <
   0  -7  -5      1.57    -52.60     65.40  62%1 <
   0  -6  -4    521.09    292.60    112.50  62%1 <
   0  -3  -2    343.21     69.60    113.50  62%1 <
   0   5   3      9.02    -25.40     90.00  62%1 <
   0   7   4     38.61    112.70     93.90  62%1 <
   1  -9  -3    358.41    341.80    128.60  62%1 <
   1  -6  -1    163.00    360.70    185.10  62%1 <
   1  -3   1  13981.00  14034.80    406.00  62%1 o
   1   2   4     13.70     80.80     91.80  62%1 <
   1   4   5     10.88     -0.20     85.30  62%1 <
   1   5   6      0.08    -15.20     55.50  62%1 <
   1   6   6      9.90    -70.40     80.30  62%1 <
   2  -4   3    293.69    314.10    130.10  62%1 <
   2  -1   5     87.59     48.30     88.90  62%1 <
   2   1   6     10.68     27.40     81.70  62%1 <
   2   2   7      1.09    -32.60     55.90  62%1 <
   2   3   7     12.53      4.60     73.90  62%1 <
   3  -8   3      1.75    -36.90    111.20  62%1 <
   3  -7   4    113.37    139.60     95.10  62%1 <
   3  -5   5    527.03    827.80    139.20  62%1 o
   3  -4   6     37.59     30.30     77.80  62%1 <
   3  -3   6     11.41     -3.20     86.40  62%1 <
   3  -2   7     13.18     43.10     82.60  62%1 <
   3  -1   8      1.40     -9.30     60.60  62%1 <
   3   0   8      3.10      9.50     70.20  62%1 <


# start Validation Reply Form


_vrf_PLAT881_I
;
PROBLEM: No Datum for _diffrn_reflns_av_R_equivalents ...     Please Do !  
RESPONSE: Structure refined by dynamical refinement, which is performed on
 non-averaged data. Hence, no R_int is available 
;
_vrf_PLAT088_I
;
PROBLEM: Poor Data / Parameter Ratio ....................       1.64 Note  
RESPONSE: The ratio is actually 9.86 (434/44). The Nref = 72 that CheckCIF
 uses to calculate the ratio pertains to symmetry average reflection set, which
 is inapplicable to the dynamical refinement.
;
_vrf_PLAT021_I
;
PROBLEM: Ratio Unique / Expected Reflections too High ...      6.028       
RESPONSE: The mismatch in the number of reflections is due to the use of the
 dynamical theory in the refinement, which considers the whole reflection set
 and not the symmetry averaged reflection set.
;
_vrf_PLAT029_I_1
;
PROBLEM: _diffrn_measured_fraction_theta_full value Low .      0.787 Why?  
RESPONSE: Experiment was performed with electron diffraction with continuous
 rotation as such there is a missing wedge preventing total complete data.
;
_vrf_PLAT088_I_1
;
PROBLEM: Poor Data / Parameter Ratio ....................       4.32 Note  
RESPONSE: The ratio is actually 19.06 (2116/111). The Nref = 480 that CheckCIF
 uses to calculate the ratio pertains to symmetry average reflection set, which
 is inapplicable to the dynamical refinement.
;
_vrf_PLAT881_I_1
;
PROBLEM: No Datum for _diffrn_reflns_av_R_equivalents ...     Please Do !  
RESPONSE: Structure refined by dynamical refinement, which is performed on
 non-averaged data. Hence, no R_int is available 
;
_vrf_PLAT021_I_1
;
PROBLEM: Ratio Unique / Expected Reflections too High ...      4.408       
RESPONSE: The mismatch in the number of reflections is due to the use of the
 dynamical theory in the refinement, which considers the whole reflection set
 and not the symmetry averaged reflection set.
;
_vrf_PLAT029_I_2
;
PROBLEM: _diffrn_measured_fraction_theta_full value Low .      0.871 Why?  
RESPONSE: Experiment was performed with electron diffraction with continuous
 rotation as such there is a missing wedge preventing total complete data.
;
_vrf_PLAT881_I_2
;
PROBLEM: No Datum for _diffrn_reflns_av_R_equivalents ...     Please Do !  
RESPONSE: Structure refined by dynamical refinement, which is performed on
 non-averaged data. Hence, no R_int is available 
;
_vrf_PLAT021_I_2
;
PROBLEM: Ratio Unique / Expected Reflections too High ...      5.190       
RESPONSE: The mismatch in the number of reflections is due to the use of the
 dynamical theory in the refinement, which considers the whole reflection set
 and not the symmetry averaged reflection set.
;
_vrf_PLAT026_I_2
;
PROBLEM: Ratio Observed / Unique Reflections (too) Low ..        31% Check 
RESPONSE: Crystals were extremely sensitive and weakly diffracting, thus very
 few high angle reflections were observed.
;
_vrf_PLAT088_I_2
;
PROBLEM: Poor Data / Parameter Ratio ....................       6.59 Note  
RESPONSE: The ratio is actually 34.20 (4515/132). The Nref = 870 that CheckCIF
 uses to calculate the ratio pertains to symmetry average reflection set, which
 is inapplicable to the dynamical refinement.
;
_vrf_PLAT201_I_2
;
PROBLEM: Isotropic non-H Atoms in Main Residue(s) .......          2 Report
RESPONSE: Data quality was not good enough for the anisotropic refinement of the
 two fluorine atoms.
;
# end Validation Reply Form

_publcif_info_exptl_table_max_cols 4
_publcif_info_exptl_table_use_headnotes n

loop_
_publcif_info_datablock.id
_publcif_info_datablock.publ_exptl
_publcif_info_datablock.publ_geom
_publcif_info_datablock.structure
'{5e60bb19-4ffd-4961-8849-71cac6a21419}' ? ? ?
'{9ecefc10-6e5a-4383-bc83-0049fdc41a70}' y y y
'{b028cb8a-c2e2-4013-8980-30d018074ab1}' ? ? ?
'{38bf7456-c720-4d55-bead-c3dcf6355ddf}' y y y
'{8f31e0eb-aa84-40cb-b21d-58d9c84ca330}' ? ? ?
'{4194476b-f50d-4c38-80be-ed4cc8cba4b6}' y y y

loop_
_publcif_info_exptl_table_extra_item
'sin_theta_over_lambda_max'

loop_
_publcif_info_exptl_table_header_item
?

loop_
_publcif_info_tables.block_id
_publcif_info_tables.reference_item
"{5e60bb19-4ffd-4961-8849-71cac6a21419}" "_publcif_info_datablock.publ_exptl"

loop_
_publcif_info_cif.paper_type
 EX


_publcif_funding_html
;
;
