# Supplementary material for: A simple cryotransfer method for 3D electron diffraction measurements of highly sensitive samples
Source: J Appl Crystallogr. 2025 May 2;58(Pt 3):1079–84. doi: 10.1107/S1600576725002456 (PMC12135996; doi:10.1107/S1600576725002456)
Supplement: Supplementary file 2 [file j-58-01079-Isup2.hkl]

#
# h,k,l, Fc-squared, Fo-squared, sigma(Fo-squared) and status flag
#
data_I
_shelx_title                             '30-xef2_shelxt_b.res in i4/mmm'
_shelx_refln_list_code                   4
_shelx_F_calc_maximum                    320.45
_exptl_crystal_F_000                     28.792
_reflns_d_resolution_high                0.7120

loop_
 _symmetry_equiv_pos_as_xyz
 'x, y, z'
 '-x, -y, z'
 '-y, x, z'
 'y, -x, z'
 '-x, y, -z'
 'x, -y, -z'
 'y, x, -z'
 '-y, -x, -z'
 '-x, -y, -z'
 'x, y, -z'
 'y, -x, -z'
 '-y, x, -z'
 'x, -y, z'
 '-x, y, z'
 '-y, -x, z'
 'y, x, z'
 'x+1/2, y+1/2, z+1/2'
 '-x+1/2, -y+1/2, z+1/2'
 '-y+1/2, x+1/2, z+1/2'
 'y+1/2, -x+1/2, z+1/2'
 '-x+1/2, y+1/2, -z+1/2'
 'x+1/2, -y+1/2, -z+1/2'
 'y+1/2, x+1/2, -z+1/2'
 '-y+1/2, -x+1/2, -z+1/2'
 '-x+1/2, -y+1/2, -z+1/2'
 'x+1/2, y+1/2, -z+1/2'
 'y+1/2, -x+1/2, -z+1/2'
 '-y+1/2, x+1/2, -z+1/2'
 'x+1/2, -y+1/2, z+1/2'
 '-x+1/2, y+1/2, z+1/2'
 '-y+1/2, -x+1/2, z+1/2'
 'y+1/2, x+1/2, z+1/2'

_cell_length_a                           4.2249(10)
_cell_length_b                           4.2249(10)
_cell_length_c                           6.9526(18)
_cell_angle_alpha                        90
_cell_angle_beta                         90
_cell_angle_gamma                        90

_shelx_F_squared_multiplier              1.000

loop_
 _refln_index_h
 _refln_index_k
 _refln_index_l
 _refln_intensity_calc
 _refln_intensity_meas
 _refln_intensity_sigma
 _refln_scale_group_code
 _refln_observed_status
  -5   3   0   1428.00    668.50     92.30      1 o
  -4   3  -1    680.23   1343.10    126.00      1 o
  -3   1   2   2976.70   2584.80    167.70      1 o
  -3   4  -5    456.37    614.70     94.50      1 o
  -2  -1   5   2655.10   2803.80    180.60      1 o
   1  -2   3  17304.00  18534.70    389.50      1 o
   3  -3   2   1220.20   1167.30    125.50      1 o
   3  -1  -2   1627.80   1725.60    141.60      1 o
   4  -3   1    379.82    576.00     88.50      1 o
   4   0  -6    870.19    959.20    107.00      1 o
   5  -2  -3    885.83    762.20     97.90      1 o
  -4   0   6    974.51    693.40    102.10      2 o
  -4   3  -1    980.11   1343.10    126.00      2 o
  -3   3  -2   1602.40   1788.90    151.00      2 o
  -2   4  -6    812.24   1208.20    137.00      2 o
  -1   2  -3  19294.00  24245.80    455.40      2 o
   1  -4   7   4712.60   2584.40    175.60      2 o
   2  -1  -1   9444.40  11151.20    320.60      2 o
   3  -3   2   1379.10   1167.30    125.50      2 o
   3   0  -5   1829.20   1796.40    146.60      2 o
   4  -2  -2    235.31    555.00     98.40      2 o
  -4   0   6   1172.30    693.40    102.10      3 o
  -4   2   2    255.05    571.80     96.40      3 o
  -3   0   5    895.85    920.10    117.90      3 o
  -3   3  -2   1859.10   1788.90    151.00      3 o
  -2   1   1  10532.00   9565.60    312.30      3 o
  -2   4  -6    854.72   1208.20    137.00      3 o
  -1  -3   8   3861.20   2988.70    206.00      3 o
   1   1  -4  20792.00  22362.30    452.20      3 o
   2  -1  -1  10287.00  11151.20    320.60      3 o
   2   2  -8    773.51   1359.90    142.90      3 o
   3   0  -5   2019.40   1796.40    146.60      3 o
   4  -4   2    211.03    413.30     80.80      3 o
  -4   4  -2    464.19    303.70     75.20      4 o
  -3   0   5    641.10    920.10    117.90      4 o
  -3   2   1   3162.70   2808.20    180.50      4 o
  -1  -3   8   3047.10   2988.70    206.00      4 o
   1   1  -4  18766.00  22362.30    452.20      4 o
   2  -3   3   4467.60   5355.20    230.60      4 o
   3  -4   3   1693.90   1355.30    124.10      4 o
   3  -2  -1   3527.40   3065.10    177.20      4 o
   3   1  -8   1384.40   1112.10    114.50      4 o
   4  -3  -1    460.99    581.70     94.90      4 o
   4  -1  -5   1173.10   1156.10    117.10      4 o
  -4   1   5   1068.40    951.80    115.60      5 o
  -4   3   1    659.49    434.90     87.90      5 o
  -3   2   1   3168.80   2808.20    180.50      5 o
  -2  -2   8    643.78    990.70    131.30      5 o
  -2   3  -3   4064.60   4217.10    222.90      5 o
  -1  -1   4  18012.00  21877.80    467.20      5 o
   2   0  -4   7197.70   7396.00    270.00      5 o
   3  -4   3   1612.20   1355.30    124.10      5 o
   3   1  -8   1366.60   1112.10    114.50      5 o
   4  -3  -1    579.46    581.70     94.90      5 o
  -4   3   1    354.74    434.90     87.90      6 o
  -3  -1   8   1892.10   1669.50    139.40      6 o
  -3   4  -3   1249.00   1120.50    122.50      6 o
  -2  -2   8    654.38    990.70    131.30      6 o
  -2   0   4   5614.70   5613.40    255.00      6 o
  -1   4  -7   3491.50   2500.90    183.60      6 o
   2   0  -4   6500.90   7396.00    270.00      6 o
   3  -1  -4   2765.50   3517.00    191.50      6 o
   4  -4   0    107.23    284.50     78.00      6 o
   4  -2  -4   1271.50   1055.60    121.90      6 o
  -4   2   4   1532.60   1060.80    124.40      7 o
  -3  -1   8   1937.10   1669.50    139.40      7 o
  -3   1   4   2768.10   3198.90    192.40      7 o
  -3   3   0    418.29   1116.60    139.10      7 o
  -2   0   4   5998.30   5613.40    255.00      7 o
  -2   2   0   2556.40   4199.90    252.30      7 o
  -1   1   0  23675.00  23593.80    531.60      7 o
  -1   4  -7   4033.40   2500.90    183.60      7 o
   1  -1   0  25671.00  23585.90    533.20      7 o
   2  -4   4   2218.30   1958.50    158.90      7 o
   2  -2   0   3059.90   4391.00    253.00      7 o
   3  -3   0    446.81   1029.70    134.10      7 o
   4  -4   0    125.70    284.50     78.00      7 o
   4  -1  -7    756.40    866.80    105.40      7 o
  -4   4   0    187.51    292.00     81.30      8 o
  -3   3   0    675.59   1116.60    139.10      8 o
  -2   2   0   3510.10   4199.90    252.30      8 o
  -1   1   0  26169.00  23593.80    531.60      8 o
   1  -3   4   6848.40   6737.50    268.10      8 o
   2  -4   4   2637.20   1958.50    158.90      8 o
   2   1  -7   2985.00   4058.60    206.80      8 o
   3   0  -7   2411.20   2106.40    148.80      8 o
   4  -3  -3    617.05   1110.40    114.70      8 o
   4  -1  -7   1278.60    866.80    105.40      8 o
  -4   1   7   1174.70    611.40     95.90      9 o
  -4   3   3    521.20   1014.60    115.50      9 o
  -3   0   7   2420.00   1396.70    135.40      9 o
  -3   2   3   2946.50   2753.40    177.00      9 o
  -2   4  -4   2001.00   2043.10    162.90      9 o
   1  -3   4   5877.30   6737.50    268.10      9 o
   1   2  -7   8803.60   8603.80    304.30      9 o
   2   1  -7   2576.80   4058.60    206.80      9 o
   3  -4   1   1022.00    602.80     94.50      9 o
   3  -2  -3   3173.50   3332.50    184.40      9 o
   4  -3  -3    423.00   1110.40    114.70      9 o
   4  -2  -6    392.67    362.50     80.70      9 o
  -4   3   3    387.26   1014.60    115.50     10 o
  -3   2   3   2952.60   2753.40    177.00     10 o
  -3   4  -1   1548.60   1521.70    135.40     10 o
  -2  -1   7   4649.10   3188.20    194.40     10 o
  -2   1   3   6639.90   8003.90    286.00     10 o
  -2   4  -4   1726.80   2043.10    162.90     10 o
  -1   3  -4   9034.70   7905.40    297.70     10 o
   1   2  -7   8581.00   8603.80    304.30     10 o
   2  -3   1   2443.70   2728.70    178.10     10 o
   2  -1  -3   8334.50   8532.10    280.20     10 o
   3  -4   1    911.54    602.80     94.50     10 o
   3  -1  -6    897.46   1444.30    128.90     10 o
   4  -4  -2    467.14    466.90     81.70     10 o
   4  -2  -6    339.96    362.50     80.70     10 o
  -4   2   6    217.89    317.20     77.10     11 o
  -3   1   6   1815.10   1233.20    124.30     11 o
  -3   4  -1   1788.60   1521.70    135.40     11 o
  -2   1   3   7563.40   8003.90    286.00     11 o
  -2   3  -1   4215.50   4072.20    216.10     11 o
  -1   3  -4   7296.10   7905.40    297.70     11 o
   2  -3   1   2858.10   2728.70    178.10     11 o
   3  -3  -2    832.45   1107.70    120.30     11 o
   3  -1  -6    937.71   1444.30    128.90     11 o
   4  -3  -5    421.06    234.10     66.80     11 o
  -3   1   6   1705.60   1233.20    124.30     12 o
  -3   3   2    948.65    896.10    119.70     12 o
  -2   3  -1   4131.40   4072.20    216.10     12 o
   1   0  -3  25152.00  25163.80    505.00     12 o
   2   0  -6    887.38   1859.10    165.50     12 o
   3  -2  -5   1296.40   1219.60    121.00     12 o
  -3   2   5   1572.40    889.30    117.00     13 o
  -2   0   6    740.75   1857.50    170.20     13 o
  -2   2   2   3011.70   2353.40    183.50     13 o
  -1  -2   7   3174.40   8510.60    325.90     13 o
  -1   0   3  28966.00  22206.00    479.00     13 o
   1  -4   5    741.61   2730.00    192.90     13 o
   1  -2   1  14401.00  13792.70    375.10     13 o
   1   0  -3  28713.00  25163.80    505.00     13 o
   2  -4   2    444.06   1402.20    139.70     13 o
   2  -2  -2   3280.90   2631.90    187.70     13 o
   3  -4  -1    713.30    919.90    110.20     13 o
   3  -2  -5   1444.10   1219.60    121.00     13 o
  -3   2   5   1385.50    889.30    117.00     14 o
  -3   4   1   2262.30   1753.70    140.20     14 o
  -2   0   6    987.78   1857.50    170.20     14 o
  -2   2   2   3660.20   2353.40    183.50     14 o
  -2   4  -2    478.25   1095.60    130.70     14 o
  -1  -2   7   3336.30   8510.60    325.90     14 o
  -1   2  -1  17832.00  18563.60    423.80     14 o
   1  -2   1  14132.00  13792.70    375.10     14 o
   2   1  -9    647.51    747.50    110.50     14 o
   3  -5   0   1766.60   1445.00    132.70     14 o
   3  -3  -4   2280.90   2004.30    148.20     14 o
   3  -1  -8    908.64    829.00     96.80     14 o
  -3   1   8    713.12   1258.10    126.80     15 o
  -3   3   4   2259.60   1821.60    150.20     15 o
  -3   5   0   1412.80    708.60    106.20     15 o
  -2   4  -2    348.32   1095.60    130.70     15 o
  -1   4  -5   2089.90   1460.20    151.50     15 o
   0  -2   4  80878.00 102690.00   1009.30     15 o
   2  -5   3   3172.70   2191.40    160.00     15 o
   2  -3  -1   4275.10   4328.30    210.30     15 o
   2  -1  -5   1758.30   2138.70    154.60     15 o
   3  -5   0   1624.80   1445.00    132.70     15 o
   3  -3  -4   1864.90   2004.30    148.20     15 o
   3  -2  -7   1674.70   2142.30    141.90     15 o
  -3   1   8   1078.60   1258.10    126.80     16 o
  -3   3   4   1577.90   1821.60    150.20     16 o
  -3   5   0   1199.70    708.60    106.20     16 o
  -2  -1   9   1230.60    974.90    121.10     16 o
  -2   1   5   3537.40   3068.10    185.30     16 o
  -2   3   1   3599.00   3842.40    207.60     16 o
  -1   4  -5   1709.40   1460.20    151.50     16 o
   1   1  -6   7842.60   7610.70    283.20     16 o
   2  -3  -1   3089.30   4328.30    210.30     16 o
   3  -4  -3   1777.60   1603.30    131.60     16 o
   3  -2  -7   1852.20   2142.30    141.90     16 o
  -3   2   7   2224.70   1391.20    127.50     17 o
  -3   4   3   1364.60   1242.20    123.30     17 o
  -2  -1   9    678.07    974.90    121.10     17 o
  -2   5  -3   2355.70   1336.40    129.30     17 o
   1  -3   2   4603.20   6379.30    266.90     17 o
   1  -1  -2  13377.00  10563.80    340.20     17 o
   1   1  -6   7163.80   7610.70    283.20     17 o
   2  -4   0   1755.30   4390.10    209.90     17 o
   2  -2  -4   3338.20   5570.50    229.10     17 o
   2   0  -8   2169.90   1440.10    132.60     17 o
   3  -3  -6    312.19    605.80     93.80     17 o
  -3   3   6   1578.60    823.30    109.80     18 o
  -2   0   8   2673.10   2545.90    173.90     18 o
  -2   2   4   5150.00   4804.00    220.60     18 o
  -2   4   0   3289.30   3035.20    183.20     18 o
  -1  -1   6   6760.30   7017.20    289.30     18 o
  -1   1   2  14942.00  12050.40    351.00     18 o
  -1   3  -2   3924.70   4490.90    232.90     18 o
   1  -3   2   5399.80   6379.30    266.90     18 o
   1  -1  -2  14107.00  10563.80    340.20     18 o
   2  -5   1   1283.90   1057.50    119.90     18 o
   2  -4   0    957.76   4390.10    209.90     18 o
   2  -2  -4   2911.40   5570.50    229.10     18 o
   3  -4  -5    328.36    454.30     75.80     18 o
  -2   0   8   3284.70   2545.90    173.90     19 o
  -2   3   3   4627.90   5055.20    221.60     19 o
  -1  -1   6   6567.70   7017.20    289.30     19 o
  -1   3  -2   3301.10   4490.90    232.90     19 o
   1  -4   3   3857.30   4923.20    233.10     19 o
   1   2  -9   2673.50   1598.90    147.80     19 o
   2  -5   1   1615.30   1057.50    119.90     19 o
   2  -3  -3   5431.70   5590.80    227.50     19 o
   2  -1  -7   4217.30   4900.20    211.70     19 o
  -2   1   7   4081.90   4057.10    199.80     20 o
  -2   3   3   4395.20   5055.20    221.60     20 o
  -2   5  -1    563.27    949.20    115.20     20 o
   1  -4   3   6054.40   4923.20    233.10     20 o
   1  -2  -1  10700.00  11849.60    338.10     20 o
   1   0  -5   6117.20   6190.70    265.00     20 o
   1   2  -9   2248.10   1598.90    147.80     20 o
   2  -4  -2    315.43   1276.50    131.60     20 o
   2  -2  -6   2087.80   1628.80    140.80     20 o
  -2   2   6   1875.40   1902.90    147.80     21 o
  -2   4   2   1377.70   1457.00    138.80     21 o
  -1   0   5   4299.60   3976.90    225.00     21 o
  -1   2   1  11229.00  10694.50    324.80     21 o
  -1   4  -3   4902.60   5853.10    254.90     21 o
   1  -5   4   2386.50   1467.00    144.10     21 o
   1  -2  -1   7105.70  11849.60    338.10     21 o
   1   0  -5   6777.80   6190.70    265.00     21 o
   2  -5  -1    506.95    582.50     93.00     21 o
   2  -3  -5   1406.60    776.60    103.70     21 o
   2  -2  -6   1369.70   1628.80    140.80     21 o
   2  -1  -9    503.87    516.30     87.20     21 o
  -2   3   5    283.41    515.60     92.40     22 o
  -2   5   1   1015.80    630.40     99.80     22 o
  -1   0   5   4594.30   3976.90    225.00     22 o
   0   2  -4  57631.00  89108.60    970.10     22 o
   1  -5   4   2565.60   1467.00    144.10     22 o
   1  -3   0   6834.70  11143.20    330.10     22 o
   1   1  -8   4766.50   3186.10    194.30     22 o
   2  -4  -4   2316.90   3104.40    181.10     22 o
   2  -3  -5   1060.70    776.60    103.70     22 o
   2  -2  -8   1691.40   1673.80    144.50     22 o
   2  -1  -9    565.05    516.30     87.20     22 o
  -2   1   9    456.00    289.20     75.60     23 o
  -2   3   5    307.64    515.60     92.40     23 o
  -2   4   4   2620.60   1902.20    148.30     23 o
  -2   5   1   1227.30    630.40     99.80     23 o
  -1  -2   9    980.48    972.70    126.10     23 o
  -1   1   4   8534.10   7002.80    274.80     23 o
  -1   3   0   6797.10   8055.30    295.50     23 o
  -1   5  -4    456.21   2833.80    187.70     23 o
   0   2  -4  58417.00  89108.60    970.10     23 o
   1  -4   1   2600.40   2099.20    161.30     23 o
   1  -3   0   7094.60  11143.20    330.10     23 o
   1  -1  -4   9710.10   9842.20    306.30     23 o
   1   1  -8   4428.30   3186.10    194.30     23 o
   2  -5  -3    884.64    712.50    100.60     23 o
   2  -4  -4   2117.10   3104.40    181.10     23 o
   2  -3  -7   1261.60    750.00    101.10     23 o
   2  -2  -8   2336.70   1673.80    144.50     23 o
  -2   2   8    251.10    416.60     84.40     24 o
  -2   3   7   1220.70    712.40     97.80     24 o
  -2   4   4   2145.20   1902.20    148.30     24 o
  -2   5   3    914.63    536.20     88.70     24 o
  -1  -1   8   2903.20   1662.50    152.90     24 o
  -1   1   4   6387.70   7002.80    274.80     24 o
  -1   5  -4   2629.50   2833.80    187.70     24 o
   0   2  -4  37130.00  89108.60    970.10     24 o
   1  -5   2    417.49    425.50     91.20     24 o
   1  -4   1   2380.10   2099.20    161.30     24 o
   1  -2  -3   7067.00   7561.00    274.00     24 o
   1   0  -7   5549.40   5050.30    231.90     24 o
   2  -4  -6    192.60    313.70     77.20     24 o
   2  -3  -7    756.61    750.00    101.10     24 o
  -2   3   7   1327.20    712.40     97.80     25 o
  -2   5   3   1014.40    536.20     88.70     25 o
  -1  -1   8   2311.40   1662.50    152.90     25 o
  -1   2   3   6102.60   6690.10    268.00     25 o
  -1   4  -1   2211.80   2248.20    176.10     25 o
   1  -5   2    389.49    425.50     91.20     25 o
   1  -3  -2   1820.20   1849.00    156.70     25 o
   1  -2  -3   5012.00   7561.00    274.00     25 o
   1   0  -7   4220.90   5050.30    231.90     25 o
  -1   0   7   3522.10   3908.20    206.20     26 o
  -1   3   2   1726.60   1562.50    148.20     26 o
  -1   5  -2   1330.00    745.40    108.80     26 o
   0  -3   5   4729.50   5517.30    280.00     26 o
   1  -4  -1   1712.70   1839.00    147.00     26 o
   1  -3  -2   1787.70   1849.00    156.70     26 o
   1  -1  -6   2105.20   1992.30    157.00     26 o
  -1   1   6   2154.80   2479.60    165.50     27 o
  -1   2   5   1729.10   1318.00    132.10     27 o
  -1   4   1   1645.80   1131.10    130.00     27 o
   1  -5   0    972.75   1367.00    135.00     27 o
   1  -4  -1   1476.80   1839.00    147.00     27 o
   1  -3  -4   2626.80   3577.00    185.80     27 o
   1  -2  -5   1450.10   1229.70    127.20     27 o
   1   0  -9   1117.40    679.20    100.00     27 o
  -1   0   9    769.96    716.50    101.40     28 o
  -1   2   5   1839.80   1318.00    132.10     28 o
  -1   3   4   2674.50   2863.60    179.10     28 o
  -1   5   0   1772.50   1269.80    130.00     28 o
   0  -4   6   3491.40   3171.40    202.80     28 o
   1  -5  -2    356.10    405.50     82.70     28 o
   1  -4  -3   1844.80   1999.80    149.30     28 o
   1  -3  -4   2828.80   3577.00    185.80     28 o
   1  -2  -7   1529.50   2086.60    147.00     28 o
   1  -1  -8   1155.50   1085.60    114.60     28 o
  -1   0   9    841.95    716.50    101.40     29 o
  -1   1   8   1171.40    988.40    113.70     29 o
  -1   2   7   2071.90   2506.10    162.20     29 o
  -1   3   4   2424.40   2863.60    179.10     29 o
  -1   4   3   1712.10   1542.70    139.00     29 o
  -1   5   2    323.88    430.70     85.00     29 o
   1  -5  -4   1144.40    714.80     95.80     29 o
   1  -5  -2    371.81    405.50     82.70     29 o
   1  -4  -5    554.16    403.90     80.30     29 o
   1  -3  -6   1105.00    937.70    105.80     29 o
   1  -2  -9    199.67    276.60     67.60     29 o
   1  -2  -7   1595.80   2086.60    147.00     29 o
  -1   2   7   2402.20   2506.10    162.20     30 o
  -1   3   6   1492.10   1362.20    126.40     30 o
  -1   4   5    549.49    698.50     96.80     30 o
  -1   5   2    439.89    430.70     85.00     30 o
  -1   5   4    777.55   1020.10    109.90     30 o
   1  -5  -4    575.24    714.80     95.80     30 o
   1  -4  -7   1415.40   1365.90    119.30     30 o
   1  -3  -8    926.52    511.70     84.40     30 o
   1  -2  -9    220.55    276.60     67.60     30 o
  -1   2   9    282.33    398.10     77.60     31 o
  -1   3   8    389.97    718.90     89.70     31 o
  -1   5   4    882.00   1020.10    109.90     31 o
   0  -5   5    113.01    292.60     92.50     31 o
   0   3  -5   8493.70   7062.00    276.00     31 o
   0  -5   5    148.07    292.60     92.50     32 o
   0  -4   4   1413.40   1819.40    154.60     32 o
   0  -3   3   8032.80   6879.00    257.30     32 o
   0  -2   2   8193.80   8665.40    332.30     32 o
   0  -5   3   1872.60    649.10     90.60     33 o
   0  -4   2   1233.70   1069.00    116.30     33 o
   0  -3   3   3834.80   6879.00    257.30     33 o
   0  -2   2   8154.40   8665.40    332.30     33 o
   0  -1   1  42611.00  38883.80    812.50     33 o
   0   1  -1  40675.00  49300.60    870.60     33 o
   0   2  -2   6857.30   8956.80    329.50     33 o
   0   4  -6   3254.70   2456.40    170.50     33 o
   0  -5  -1    532.31   1129.20    102.00     34 o
   0  -5   1   1923.90   1535.00    111.40     34 o
   0  -4   0   1860.20   2197.50    148.70     34 o
   0  -4   2   1503.70   1069.00    116.30     34 o
   0  -3   1   5178.10   4407.40    208.60     34 o
   0   1  -1  30725.00  49300.60    870.60     34 o
   0   2  -2   9278.90   8956.80    329.50     34 o
   0   3  -3   8012.70   7092.00    252.40     34 o
   0   4  -4   1337.50    942.70    118.70     34 o
   0   5  -5    117.72    276.40     77.60     34 o
   0  -5  -5     95.12    297.90     63.20     35 o
   0  -5  -3    956.90    654.70     81.50     35 o
   0  -5  -1    850.95   1129.20    102.00     35 o
   0  -4  -6   1525.50   1121.80     94.90     35 o
   0  -4  -4    601.80    907.10     97.50     35 o
   0  -4  -2   2440.30   1711.60    123.20     35 o
   0  -4   0   2376.40   2197.50    148.70     35 o
   0  -3  -3   3180.60   3219.60    168.40     35 o
   0  -3  -1   3945.10   3741.60    193.70     35 o
   0  -2  -2   2856.00   4863.80    222.60     35 o
   0  -2   0  20514.00  13817.50    362.20     35 o
   0   2   0  20087.00  23134.90    435.90     35 o
   0   3  -1   5468.50   6193.60    239.30     35 o
   0   3   1   3093.00   4734.50    214.40     35 o
   0   4  -2   3945.80   3627.30    174.20     35 o
   0   4   0   1903.30   2493.90    157.40     35 o
   0   5  -5    165.05    276.40     77.60     35 o
   0   5  -3   1579.70   1439.90    113.00     35 o
   0   5  -1    384.99    876.50    106.90     35 o
   0  -5  -5     63.29    297.90     63.20     36 o
   0  -4  -6   1834.30   1121.80     94.90     36 o
   0  -4  -4    625.75    907.10     97.50     36 o
   0  -3  -7    414.69    781.10     89.10     36 o
   0  -3  -5   3581.10   2780.50    143.50     36 o
   0  -3  -3   3576.60   3219.60    168.40     36 o
   0  -2  -8   1312.70    936.50     94.20     36 o
   0  -2  -6    523.27   1006.00    111.00     36 o
   0  -2  -4   5904.40   4720.00    201.20     36 o
   0  -2  -2   3693.90   4863.80    222.60     36 o
   0  -1  -9   1157.30    581.60     81.60     36 o
   0  -1  -7   3100.20   1869.80    132.50     36 o
   0  -1  -5   2721.10   2694.30    174.50     36 o
   0  -1  -3  15997.00  11797.40    335.50     36 o
   0  -1  -1  22156.00  19647.30    508.00     36 o
   0   1   1  22941.00  26179.90    559.00     36 o
   0   2   0  13056.00  23134.90    435.90     36 o
   0   2   2   3531.10   5466.10    241.30     36 o
   0   2   4   5770.30   6169.50    227.70     36 o
   0   3   1   4315.60   4734.50    214.40     36 o
   0   3   3   3636.80   4180.30    193.40     36 o
   0   3   5   3356.80   4098.00    174.10     36 o
   0   4   0   2355.80   2493.90    157.40     36 o
   0   4   2   2970.00   2855.70    153.60     36 o
   0   4   4    431.45    843.00    104.80     36 o
   0   4   6    973.55   1189.90    104.90     36 o
   0   5  -1    441.28    876.50    106.90     36 o
   0   5   1    390.58   1065.80    107.90     36 o
   0   5   3   1966.20   1799.90    122.00     36 o
   0  -1  -9    897.68    581.60     81.60     37 o
   0  -1  -7   3301.10   1869.80    132.50     37 o
   0  -1  -5   2976.90   2694.30    174.50     37 o
   0  -1  -3  14584.00  11797.40    335.50     37 o
   0   0  -8    425.09   1064.50    116.10     37 o
   0   0  -6   1467.10   2029.70    167.50     37 o
   0   0  -4  14256.00  16326.00    378.70     37 o
   0   0  -2  29802.00  35707.40    634.40     37 o
   0   1  -9   4548.00   3244.40    163.10     37 o
   0   1   3  18462.00  19964.80    407.40     37 o
   0   1   5   3512.80   3861.90    203.50     37 o
   0   1   7   3572.10   3217.80    173.20     37 o
   0   2   4   6110.70   6169.50    227.70     37 o
   0   2   6    631.07   1394.90    132.50     37 o
   0   2   8    757.00   1001.60    106.20     37 o
   0   3   5   3637.40   4098.00    174.10     37 o
   0   3   7    348.11    997.10    107.20     37 o
   0   4   4    288.03    843.00    104.80     37 o
   0   4   6   1251.00   1189.90    104.90     37 o
   0   0  -4  12548.00  16326.00    378.70     38 o
   0   0  -2  34719.00  35707.40    634.40     38 o
   0   0   2  35940.00  37121.70    638.30     38 o
   0   0   4  15654.00  13140.60    377.00     38 o
   0   0   6   1151.20   1926.20    169.40     38 o
   0   0   8    798.69   1518.40    131.90     38 o
   0   1  -9   3915.60   3244.40    163.10     38 o
   0   1  -7   7140.00   6553.50    232.90     38 o
   0   1   5   3295.60   3861.90    203.50     38 o
   0   1   7   4271.40   3217.80    173.20     38 o
   0   1   9   3211.20   2713.80    146.10     38 o
   0   2   8    592.15   1001.60    106.20     38 o
