# Supplementary material for: A simple cryotransfer method for 3D electron diffraction measurements of highly sensitive samples
Source: J Appl Crystallogr. 2025 May 2;58(Pt 3):1079–84. doi: 10.1107/S1600576725002456 (PMC12135996; doi:10.1107/S1600576725002456)
Supplement: Supplementary file 3 [file j-58-01079-IIsup3.hkl]

#
# h,k,l, Fc-squared, Fo-squared, sigma(Fo-squared) and status flag
#
data_II
_shelx_title                             '   '
_shelx_refln_list_code                   4
_shelx_F_calc_maximum                    210.48
_exptl_crystal_F_000                     35.996
_reflns_d_resolution_high                0.7191

loop_
 _symmetry_equiv_pos_as_xyz
 'x, y, z'
 '-x+1/2, y+1/2, -z+1/2'
 '-x, -y, -z'
 'x+1/2, -y+1/2, z+1/2'

_cell_length_a                           5.0148(8)
_cell_length_b                           5.7392(15)
_cell_length_c                           5.9043(14)
_cell_angle_alpha                        90
_cell_angle_beta                         100.866(15)
_cell_angle_gamma                        90

_shelx_F_squared_multiplier              1.000

loop_
 _refln_index_h
 _refln_index_k
 _refln_index_l
 _refln_intensity_calc
 _refln_intensity_meas
 _refln_intensity_sigma
 _refln_scale_group_code
 _refln_observed_status
  -6  -3   1  1452.60   965.20    96.40   1%1 o
  -6  -1   2   179.92   351.30    71.30   1%1 o
  -5  -2   1  1546.90  3152.90   161.30   1%1 o
  -4   1   2   686.49  1026.80   131.30   1%1 o
  -4   3   3 35016.00 39387.40   510.40   1%1 o
  -4   5   4   518.04   985.50   117.60   1%1 o
  -3  -5  -1   164.00   234.30    61.00   1%1 o
  -2  -6  -2  1168.30  1854.90   121.80   1%1 o
  -2  -4  -1  1050.00  1005.30   107.10   1%1 o
  -1  -3  -1   159.52    94.90    90.60   1%1 <
   0  -7  -3   504.37   439.40    64.70   1%1 o
   0   6   3    28.76    55.30    54.20   1%1 <
   1  -6  -3  1531.30  1102.20   102.30   1%1 o
   1   3   1   123.85   154.20    81.90   1%1 <
   1   5   2  4783.70  4253.60   178.40   1%1 o
   1   7   3    48.49   175.10    54.70   1%1 o
   2  -5  -3  3163.20  2294.10   144.40   1%1 o
   2   6   2  1541.50  1344.60   102.30   1%1 o
   4   1  -1  3517.30  2974.70   163.80   1%1 o
   4   3   0    63.62    78.60    57.40   1%1 <
   4   5   1   651.26   646.20    83.30   1%1 o
   5   2  -1  3048.10  2125.10   127.50   1%1 o
   5   4   0    13.69    31.00    43.20   1%1 <
  -5  -4   0    23.91    55.00    48.60   2%1 <
  -5  -2   1  1614.80  3152.90   161.30   2%1 o
  -4  -5  -1   725.94   623.90    81.60   2%1 o
  -4  -3   0   126.15    79.20    59.30   2%1 <
  -4  -1   1  2804.60  3161.80   170.80   2%1 o
  -4   1   2   813.89  1026.80   131.30   2%1 o
  -4   3   3 28093.00 39387.40   510.40   2%1 o
  -4   5   4   793.44   985.50   117.60   2%1 o
  -2  -6  -2  1073.70  1854.90   121.80   2%1 o
  -1  -7  -3   139.12    75.70    48.50   2%1 <
  -1  -5  -2  4125.70  3491.10   167.30   2%1 o
   0  -2  -1  8543.30  4063.00   235.90   2%1 o
   0   2   1  1363.10  2658.90   215.20   2%1 o
   0   4   2  5248.60  4540.40   194.90   2%1 o
   0   6   3    37.37    55.30    54.20   2%1 <
   3  -2  -2  8497.10  6877.80   273.80   2%1 o
   3   0  -1 16345.00 15144.70   336.80   2%1 o
   3   2   0  2518.40  1804.00   141.20   2%1 o
   3   4   1  4424.70  3757.50   165.40   2%1 o
   3   6   2   210.02   219.80    57.10   2%1 o
   4   3   0    69.01    78.60    57.40   2%1 <
   4   5   1   655.03   646.20    83.30   2%1 o
   5   5   1    30.23    56.30    40.30   2%1 <
   6  -2  -3    39.51   156.70    71.40   2%1 <
   6   0  -2   800.56  1690.80   131.50   2%1 o
   6   2  -1   288.63   301.00    67.70   2%1 o
  -6  -2   1    94.31   222.00    60.30   3%1 o
  -6   0   2   726.44  1717.90   133.60   3%1 o
  -4  -5  -1   650.68   623.90    81.60   3%1 o
  -3  -6  -2   272.29   310.10    63.70   3%1 o
  -3  -4  -1  3185.70  3112.00   161.60   3%1 o
  -3  -2   0  1568.00  1441.60   128.10   3%1 o
  -3   0   1 14422.00 16187.30   348.60   3%1 o
  -1  -7  -3   122.38    75.70    48.50   3%1 <
  -1   5   3  1295.60  1178.20   113.20   3%1 o
   0  -6  -3   173.39   439.90    78.50   3%1 o
   0  -4  -2  8577.80  5585.00   210.50   3%1 o
   0  -2  -1  6939.80  4063.00   235.90   3%1 o
   1   6   3  2932.70  3108.70   152.60   3%1 o
   2   3   1  8305.10  9065.30   252.90   3%1 o
   2   5   2   118.62   252.00    66.40   3%1 o
   3  -6  -4   234.90   344.90    84.30   3%1 o
   3  -4  -3 12941.00 13299.50   331.50   3%1 o
   3  -2  -2  6026.20  6877.80   273.80   3%1 o
   3   0  -1 13581.00 15144.70   336.80   3%1 o
   3   2   0  1467.70  1804.00   141.20   3%1 o
   4   4   1   129.39    19.90    47.00   3%1 <
   5  -1  -2   682.40  1087.00   114.10   3%1 o
   5   1  -1     9.63    19.50    56.70   3%1 <
   5   3   0  1608.70  1614.40   118.50   3%1 o
   5   5   1    26.79    56.30    40.30   3%1 <
  -6  -2   1   171.23   222.00    60.30   4%1 o
  -6   0   2  1449.30  1717.90   133.60   4%1 o
  -6   2   3   147.87   137.60    68.60   4%1 <
  -5  -3   0  2294.20  1862.60   123.80   4%1 o
  -5  -1   1   152.64    55.90    56.80   4%1 <
  -4  -4  -1   197.42   113.70    51.20   4%1 <
  -3   0   1 13363.00 16187.30   348.60   4%1 o
  -2  -5  -2    25.38    90.10    60.50   4%1 <
  -2  -3  -1 10785.00  8311.30   242.50   4%1 o
  -2   6   4  1659.10  1782.40   128.40   4%1 o
  -1  -6  -3  2637.60  1933.70   125.60   4%1 o
  -1   3   2 21714.00 20918.40   385.40   4%1 o
   1  -5  -3  1504.50  1065.90   107.00   4%1 o
   1   4   2   322.64   333.20    82.00   4%1 o
   1   6   3  3555.30  3108.70   152.60   4%1 o
   2   1   0   964.92   827.90   150.80   4%1 o
   2   3   1  8028.30  9065.30   252.90   4%1 o
   3  -6  -4   206.93   344.90    84.30   4%1 o
   3  -4  -3 11880.00 13299.50   331.50   4%1 o
   3   5   2   678.36  1528.40   110.70   4%1 o
   4   2   0  2815.80  3101.90   164.00   4%1 o
   4   4   1   177.69    19.90    47.00   4%1 <
   5  -1  -2   965.83  1087.00   114.10   4%1 o
   5   1  -1    14.73    19.50    56.70   4%1 <
   6   3   0     1.57    -1.30    36.10   4%1 <
  -6  -3   0     8.65    30.50    39.00   5%1 <
  -6   2   3   126.46   137.60    68.60   5%1 <
  -5  -1   1   100.91    55.90    56.80   5%1 <
  -5   1   2  1597.10  1238.20   119.30   5%1 o
  -4  -4  -1   168.67   113.70    51.20   5%1 <
  -4  -2   0  4870.90  3990.00   174.00   5%1 o
  -3  -5  -2  1227.80  1019.20   101.30   5%1 o
  -2  -1   0   584.72   663.90   139.10   5%1 o
  -1  -6  -3  2312.30  1933.70   125.60   5%1 o
  -1  -4  -2   165.36   363.40    85.90   5%1 o
  -1   3   2 15904.00 20918.40   385.40   5%1 o
   0   5   3  4254.20  3906.10   171.00   5%1 o
   1  -5  -3  1245.40  1065.90   107.00   5%1 o
   1  -3  -2 20976.00 18035.30   361.10   5%1 o
   1   4   2   271.78   333.20    82.00   5%1 o
   2   1   0   782.80   827.90   150.80   5%1 o
   2   6   3     6.13    81.70    48.30   5%1 <
   3   3   1   275.82   156.80    63.00   5%1 <
   3   5   2   672.61  1528.40   110.70   5%1 o
   4   2   0  2466.70  3101.90   164.00   5%1 o
   4   5   2    20.58    28.10    41.00   5%1 <
   5  -3  -3   101.57   248.70    96.70   5%1 <
   5   2   0   164.33   166.20    58.20   5%1 <
   5   4   1   255.18   482.80    69.70   5%1 o
   6   1  -1  1358.00  1301.10   106.40   5%1 o
  -6  -3   0     7.42    30.50    39.00   6%1 <
  -6  -1   1   842.69  1205.80   105.30   6%1 o
  -5  -4  -1   270.82   290.60    59.60   6%1 o
  -5  -2   0   185.85   294.70    65.90   6%1 o
  -5   1   2  1490.30  1238.20   119.30   6%1 o
  -4  -5  -2    53.80    48.30    44.00   6%1 <
  -3  -5  -2  1059.40  1019.20   101.30   6%1 o
  -3  -3  -1   226.31   154.80    65.70   6%1 <
  -3   2   2  5683.00  6713.30   280.70   6%1 o
  -2  -6  -3    29.63     6.70    44.70   6%1 <
  -2   4   3  1146.50   704.30   111.90   6%1 o
  -1  -2  -1  8833.70  7743.30   263.40   6%1 o
  -1   6   4   287.79   337.10    69.70   6%1 o
   0  -5  -3  4202.40  4228.30   174.70   6%1 o
   0   5   3  2057.90  3906.10   171.00   6%1 o
   1  -3  -2 20277.00 18035.30   361.10   6%1 o
   1   2   1  9614.10  8422.70   268.70   6%1 o
   1   5   3   809.51   849.50    90.70   6%1 o
   2  -6  -4  1513.70  1598.60   124.00   6%1 o
   2   4   2  3783.20  4752.60   186.20   6%1 o
   3   3   1   181.16   156.80    63.00   6%1 <
   3   6   3   144.85   311.60    59.60   6%1 o
   4   3   1   971.45  1080.70    98.00   6%1 o
   4   5   2    19.19    28.10    41.00   6%1 <
   5   2   0   163.37   166.20    58.20   6%1 <
   6  -1  -2    25.13    49.50    54.80   6%1 <
   6   2   0   349.05   203.90    55.90   6%1 o
  -6   1   2   189.87   317.00    74.60   7%1 o
  -5  -2   0   185.75   294.70    65.90   7%1 o
  -4  -5  -2    53.32    48.30    44.00   7%1 <
  -4  -3  -1  1153.40   971.50    98.10   7%1 o
  -3  -6  -3   164.57   363.50    63.40   7%1 o
  -3  -1   0  8768.40  8617.10   247.80   7%1 o
  -3   5   4  1746.90  2137.60   145.30   7%1 o
  -2  -4  -2  3309.40  4314.40   175.80   7%1 o
  -1  -5  -3   626.54   647.60    83.10   7%1 o
  -1  -2  -1  9344.10  7743.30   263.40   7%1 o
   0  -5  -3  4093.60  4228.30   174.70   7%1 o
   0   3   2  2218.20  2166.90   156.50   7%1 o
   0   6   4   761.01  1003.40    95.30   7%1 o
   1  -6  -4    58.83   212.50    60.00   7%1 o
   1   5   3   839.89   849.50    90.70   7%1 o
   2   5   3   813.56   799.20    87.10   7%1 o
   3   1   0  8594.80  7939.90   242.50   7%1 o
   3   4   2   115.11   140.60    57.50   7%1 <
   4   3   1   918.72  1080.70    98.00   7%1 o
   5   0  -1  2418.00  2537.30   141.90   7%1 o
   5   3   1    18.26    -3.80    41.90   7%1 <
   6  -3  -3    56.03   159.60    72.90   7%1 <
   6   2   0   338.12   203.90    55.90   7%1 o
  -6  -2   0   373.15   235.40    60.10   8%1 o
  -6   1   2   214.25   317.00    74.60   8%1 o
  -5  -3  -1    40.13    99.20    48.60   8%1 <
  -5   0   1  1727.50  1879.10   130.60   8%1 o
  -4  -3  -1  1124.80   971.50    98.10   8%1 o
  -3  -4  -2   141.01   138.00    57.40   8%1 <
  -3  -1   0  9178.90  8617.10   247.80   8%1 o
  -3   5   4  1888.60  2137.60   145.30   8%1 o
  -2  -5  -3   760.94   568.70    79.20   8%1 o
  -2  -2  -1   186.51   348.10    92.70   8%1 o
  -1  -5  -3   761.90   647.60    83.10   8%1 o
   0  -6  -4   489.27   897.30    91.60   8%1 o
   0  -3  -2  1193.80  1241.20   130.90   8%1 o
   0   3   2  2435.50  2166.90   156.50   8%1 o
   0   6   4   731.56  1003.40    95.30   8%1 o
   1  -6  -4    81.69   212.50    60.00   8%1 o
   1   6   4    59.85   100.30    48.40   8%1 <
   2  -4  -3  1096.00   914.60   121.90   8%1 o
   2   2   1   199.48   378.30    96.00   8%1 o
   2   5   3   887.62   799.20    87.10   8%1 o
   3   5   3    70.89   169.70    52.30   8%1 o
   4  -2  -2  2269.60  2647.00   180.80   8%1 o
   4   1   0   209.41   235.70    72.20   8%1 o
   4   4   2   241.67   317.00    64.30   8%1 o
   5   3   1    16.32    -3.80    41.90   8%1 <
   5   4   2     9.87    57.50    41.00   8%1 <
   6  -3  -3    63.05   159.60    72.90   8%1 <
   6   3   1   578.35   377.00    66.30   8%1 o
  -5  -3  -1    25.33    99.20    48.60   9%1 <
  -5   3   3   123.76    99.60    89.80   9%1 <
  -4  -4  -2   215.16   437.10    65.20   9%1 o
  -4  -1   0    83.38   191.60    74.20   9%1 <
  -3  -5  -3    45.40    79.40    45.90   9%1 <
  -2  -5  -3   600.89   568.70    79.20   9%1 o
  -2  -2  -1   145.42   348.10    92.70   9%1 o
  -2   5   4    35.17    43.30    64.50   9%1 <
  -1  -6  -4    47.18    84.00    47.20   9%1 <
  -1   4   3  2399.40  4619.50   191.10   9%1 o
   0  -6  -4   446.16   897.30    91.60   9%1 o
   0  -3  -2   818.15  1241.20   130.90   9%1 o
   1   3   2  4237.20  4787.60   197.10   9%1 o
   2  -4  -3   843.53   914.60   121.90   9%1 o
   2  -1  -1 36793.00 29066.90   523.60   9%1 o
   2   6   4   393.82   778.10    81.80   9%1 o
   3   2   1  4875.50  5288.10   202.90   9%1 o
   3   5   3    53.55   169.70    52.30   9%1 o
   4  -5  -4    89.44   250.60   110.20   9%1 <
   4  -2  -2  1572.30  2647.00   180.80   9%1 o
   4   5   3   273.12   615.20    79.30   9%1 o
   5   1   0  3714.40  2587.10   144.60   9%1 o
   5   4   2     7.15    57.50    41.00   9%1 <
   6   1   0     6.45    -0.50    42.50   9%1 <
  -6  -1   0    51.88    10.80    44.70  10%1 <
  -5  -1   0  4223.00  2862.40   149.60  10%1 o
  -4  -2  -1    46.58   114.60    59.10  10%1 <
  -4   2   2  1577.10  2829.80   185.60  10%1 o
  -3  -5  -3    51.62    79.40    45.90  10%1 <
  -3  -2  -1  5000.90  4394.00   190.00  10%1 o
  -2  -6  -4   599.42   589.20    74.80  10%1 o
  -2  -3  -2   468.05   494.80    89.50  10%1 o
  -2   1   1 42252.00 44303.60   592.10  10%1 o
  -2   5   4    43.44    43.30    64.50  10%1 <
  -1  -6  -4    54.10    84.00    47.20  10%1 <
  -1  -3  -2  6798.40  4985.30   202.00  10%1 o
  -1   5   4  2542.20  2408.60   141.70  10%1 o
   0   4   3   282.71   154.80    74.40  10%1 <
   1  -4  -3  2490.70  3779.90   178.20  10%1 o
   1   4   3  1373.30  2619.70   143.30  10%1 o
   2   3   2   268.39   228.40    74.60  10%1 o
   3   3   2  2616.20  2919.30   148.20  10%1 o
   4  -5  -4   150.04   250.60   110.20  10%1 <
   4   2   1    20.15    20.00    50.80  10%1 <
   5  -2  -2   269.42   187.80    78.40  10%1 <
   5   2   1   235.61   269.20    62.50  10%1 o
   6  -2  -2   982.22  1072.50   104.90  10%1 o
   6   1   0     7.72    -0.50    42.50  10%1 <
   6   2   1     2.78    29.60    36.50  10%1 <
  -6  -2  -1     2.29    23.10    37.80  11%1 <
  -6  -1   0    61.97    10.80    44.70  11%1 <
  -6   3   3    99.97   233.00    73.50  11%1 o
  -5  -2  -1   945.23   856.90    90.40  11%1 o
  -4  -3  -2    14.80    34.80    44.90  11%1 <
  -4  -2  -1    55.76   114.60    59.10  11%1 <
  -4   2   2  2180.40  2829.80   185.60  11%1 o
  -3  -3  -2  3032.00  3177.90   156.10  11%1 o
  -2  -3  -2   547.83   494.80    89.50  11%1 o
  -2   6   5    37.60    -4.40    50.30  11%1 <
  -1  -4  -3  3418.70  3122.90   153.90  11%1 o
  -1   5   4  3424.60  2408.60   141.70  11%1 o
  -1   6   5   812.48   956.70    90.40  11%1 o
   0  -4  -3    18.56    53.80    70.10  11%1 <
   0   5   4    61.28    21.20    53.80  11%1 <
   1   4   3  1902.00  2619.70   143.30  11%1 o
   1   5   4   505.71   814.30    90.80  11%1 o
   2   4   3    27.22    29.10    50.50  11%1 <
   3  -5  -4  2249.00  1974.50   137.80  11%1 o
   3  -1  -1    31.18    63.00   100.10  11%1 <
   3   3   2  3003.60  2919.30   148.20  11%1 o
   3   4   3   965.74  1013.60    92.10  11%1 o
   4  -1  -1  3333.10  3601.50   175.50  11%1 o
   4   3   2    16.65    61.00    45.70  11%1 <
   4   4   3     0.21   -23.70    39.90  11%1 <
   5   3   2   475.17   386.60    66.80  11%1 o
   6  -2  -2  1138.00  1072.50   104.90  11%1 o
   6   2   1     3.15    29.60    36.50  11%1 <
  -6  -2  -1     2.47    23.10    37.80  12%1 <
  -6   2   2  1601.50  1476.40   118.40  12%1 o
  -6   3   3    54.78   233.00    73.50  12%1 o
  -5  -3  -2   341.49   355.00    68.20  12%1 o
  -5   2   2   338.41   359.70    85.40  12%1 o
  -4  -4  -3     1.27    14.60    40.10  12%1 <
  -4  -3  -2    15.92    34.80    44.90  12%1 <
  -3  -4  -3   663.08  1106.70    97.30  12%1 o
  -3  -3  -2  2166.10  3177.90   156.10  12%1 o
  -3   1   1    33.15    59.50   105.80  12%1 <
  -2  -4  -3    67.28   -23.70    45.30  12%1 <
  -2   6   5    32.75    -4.40    50.30  12%1 <
  -1  -5  -4   454.06   706.50    84.30  12%1 o
  -1  -4  -3  3421.40  3122.90   153.90  12%1 o
  -1   6   5  1442.00   956.70    90.40  12%1 o
   0  -5  -4    52.57   -14.50    49.10  12%1 <
   0   5   4    57.92    21.20    53.80  12%1 <
   0   6   5    55.13    54.90    42.00  12%1 <
   1  -5  -4  3949.40  3381.50   157.50  12%1 o
   1   5   4   526.66   814.30    90.80  12%1 o
   2  -5  -4     4.92   -44.40    63.70  12%1 <
   2   5   4    21.88    38.70    42.10  12%1 <
   3  -5  -4  1176.00  1974.50   137.80  12%1 o
   3   4   3   941.80  1013.60    92.10  12%1 o
   3   5   4   788.00   829.10    79.60  12%1 o
   4  -1  -1  4346.30  3601.50   175.50  12%1 o
   4   4   3     0.27   -23.70    39.90  12%1 <
   5  -1  -1     3.82   101.90    63.70  12%1 <
   6  -1  -1  1461.00  1209.90   106.00  12%1 o
  -6   1   1  1608.80  1384.40   114.00  13%1 o
  -6   2   2  1587.00  1476.40   118.40  13%1 o
  -5   1   1     3.32   -11.00    56.80  13%1 <
  -4  -4  -3     0.97    14.60    40.10  13%1 <
  -4   1   1  3721.80  3802.20   179.80  13%1 o
  -3  -5  -4   486.72   603.90    74.60  13%1 o
  -3  -4  -3   499.83  1106.70    97.30  13%1 o
  -2  -5  -4    35.30    -0.10    39.80  13%1 <
  -1  -5  -4   709.44   706.50    84.30  13%1 o
   0  -6  -5    21.66    85.90    45.10  13%1 <
   0  -5  -4    42.69   -14.50    49.10  13%1 <
   1  -6  -5  1558.50  1121.90    95.90  13%1 o
   1  -5  -4  2720.90  3381.50   157.50  13%1 o
   2  -6  -5    34.35    33.90    50.00  13%1 <
   2   0   0  4109.50  3551.40   210.80  13%1 o
   4   0   0  7995.90  8102.70   245.20  13%1 o
   5   1   1    49.97    48.30    50.80  13%1 <
   6   0   0   101.84   109.70    52.20  13%1 <
   6   1   1   657.23   393.30    65.50  13%1 o
  -6  -1  -1   492.32   534.00    74.40  14%1 o
  -6   0   0    93.80   119.30    53.20  14%1 <
  -6   1   1  1409.10  1384.40   114.00  14%1 o
  -5  -1  -1    68.70    56.10    47.80  14%1 <
  -5   1   1     1.98   -11.00    56.80  14%1 <
  -4  -1  -1  2805.10  2539.70   146.90  14%1 o
  -4   0   0  6696.00  8279.30   250.10  14%1 o
  -3  -1  -1   317.89   569.20    92.80  14%1 o
  -2   0   0  2941.20  3747.30   220.90  14%1 o
   0  -6  -5    18.92    85.90    45.10  14%1 <
   1  -6  -5  1345.10  1121.90    95.90  14%1 o
   2  -6  -5    29.99    33.90    50.00  14%1 <
   2   0   0  3317.90  3551.40   210.80  14%1 o
   2   1   1  7960.00  7672.30   248.50  14%1 o
   3   1   1   519.92   586.80    96.80  14%1 o
   3   2   2   315.46   371.70    80.30  14%1 o
   4   1   1  2864.80  2237.40   135.50  14%1 o
   4   2   2   256.62   217.20    60.30  14%1 o
   4   3   3  2249.40  1703.70   112.30  14%1 o
   4   4   4   407.40   407.00    67.20  14%1 o
   5   1   1    44.98    48.30    50.80  14%1 <
   5   2   2    35.71    62.50    43.00  14%1 <
   5   3   3    20.93    68.10    38.40  14%1 <
   6   1   1   571.59   393.30    65.50  14%1 o
   6   2   2   204.80   345.60    60.10  14%1 o
  -6  -1  -1   448.49   534.00    74.40  15%1 o
  -5  -2  -2    22.56    22.70    42.20  15%1 <
  -5  -1  -1    62.47    56.10    47.80  15%1 <
  -4  -3  -3  1963.90  2127.50   119.80  15%1 o
  -4  -2  -2   266.71   207.10    62.70  15%1 o
  -4  -1  -1  2584.00  2539.70   146.90  15%1 o
  -3  -3  -3    60.65    71.50    50.60  15%1 <
  -3  -2  -2   273.73   234.90    72.10  15%1 o
  -3  -1  -1   458.88   569.20    92.80  15%1 o
  -2  -2  -2  5276.80  5968.70   210.80  15%1 o
  -2  -1  -1  7019.20  6562.80   240.20  15%1 o
  -1  -1  -1  3565.30  2710.50   209.40  15%1 o
   1   1   1  3635.10  2776.70   205.20  15%1 o
   1   2   2   498.16   548.30   111.90  15%1 o
   1   3   3    31.73    15.20    63.40  15%1 <
   1   4   4    42.44    94.60    54.80  15%1 <
   1   5   5   109.87    78.50    47.30  15%1 <
   2   1   1  7050.80  7672.30   248.50  15%1 o
   2   2   2  5267.70  5976.30   214.50  15%1 o
   2   3   3   356.41   492.70    81.20  15%1 o
   2   4   4   340.80   311.10    61.90  15%1 o
   2   5   5   725.64   334.50    56.60  15%1 o
   3   2   2   286.20   371.70    80.30  15%1 o
   3   3   3    77.92    85.30    56.20  15%1 <
   3   4   4   106.16   119.50    47.10  15%1 <
   4   2   2   202.32   217.20    60.30  15%1 o
   4   3   3  1997.00  1703.70   112.30  15%1 o
   4   4   4   385.29   407.00    67.20  15%1 o
   5   3   3    16.77    68.10    38.40  15%1 <
  -4  -3  -3  2287.70  2127.50   119.80  16%1 o
  -3  -4  -4   212.77   264.50    55.30  16%1 o
  -3  -3  -3    83.17    71.50    50.60  16%1 <
  -3  -2  -2   287.43   234.90    72.10  16%1 o
  -2  -5  -5   462.97   414.70    58.80  16%1 o
  -2  -4  -4   285.89   243.40    60.50  16%1 o
  -2  -3  -3   459.43   500.60    80.90  16%1 o
  -2  -2  -2  6286.60  5968.70   210.80  16%1 o
  -1  -4  -4    88.93   113.00    54.00  16%1 <
  -1  -3  -3    43.66     3.60    66.50  16%1 <
  -1  -2  -2   591.43   622.00   114.10  16%1 o
  -1  -1  -1  4048.10  2710.50   209.40  16%1 o
  -1   5   5   127.81   147.40    55.30  16%1 <
   0   1   1 22732.00 25087.50   539.80  16%1 o
   0   2   2  5951.40  6136.30   255.40  16%1 o
   0   3   3  6358.30  7087.00   231.40  16%1 o
   0   4   4   515.09   744.50    97.00  16%1 o
   0   5   5    46.18   204.80    61.80  16%1 o
   1   2   2   538.14   548.30   111.90  16%1 o
   1   3   3    48.71    15.20    63.40  16%1 <
   1   4   4    64.22    94.60    54.80  16%1 <
   1   5   5   131.16    78.50    47.30  16%1 <
   2   4   4   370.67   311.10    61.90  16%1 o
   2   5   5   836.63   334.50    56.60  16%1 o
  -2  -5  -5   421.41   414.70    58.80  17%1 o
  -2  -4  -4   239.46   243.40    60.50  17%1 o
  -2   5   5  1596.60  1797.90   124.50  17%1 o
  -1  -5  -5    84.53    56.90    40.90  17%1 <
  -1  -4  -4    87.25   113.00    54.00  17%1 <
  -1  -3  -3    30.27     3.60    66.50  17%1 <
  -1   3   3    33.96     3.50    84.70  17%1 <
  -1   4   4   179.77   164.50    70.70  17%1 <
  -1   5   5   124.71   147.40    55.30  17%1 <
   0  -5  -5    36.13   132.70    50.50  17%1 <
   0  -4  -4   463.12   716.70    92.70  17%1 o
   0  -3  -3  5896.90  6261.50   217.30  17%1 o
   0  -2  -2  5967.80  6112.10   249.10  17%1 o
   0  -1  -1 27714.00 23242.40   517.20  17%1 o
   0   1   1 26578.00 25087.50   539.80  17%1 o
   0   2   2  5539.40  6136.30   255.40  17%1 o
   0   3   3  5438.60  7087.00   231.40  17%1 o
   4   3   4    19.88    35.00    34.30  17%1 <
   5   0   1   456.41   378.80    67.60  17%1 o
   5   1   2   799.49   899.60    83.10  17%1 o
   5   2   3   404.61   459.60    62.70  17%1 o
   6  -3  -2    20.21    19.60    49.30  17%1 <
   6  -2  -1    18.57    20.50    43.30  17%1 <
   6  -1   0    11.70    -9.40    38.20  17%1 <
   6   1   2    12.29     8.10    31.50  17%1 <
  -6  -1  -2     7.32    32.90    31.00  18%1 <
  -6   1   0    13.29    28.10    42.60  18%1 <
  -5  -2  -3   449.82   452.60    65.90  18%1 o
  -5  -1  -2   926.24  1066.90    93.40  18%1 o
  -5   0  -1   437.39   441.90    69.10  18%1 o
  -4  -3  -4     7.69     9.30    35.30  18%1 <
  -2   4   4  1636.50  1931.40   133.60  18%1 o
  -2   5   5  1668.10  1797.90   124.50  18%1 o
  -1   3   3    43.78     3.50    84.70  18%1 <
   0  -5  -5    36.44   132.70    50.50  18%1 <
   0  -4  -4   304.29   716.70    92.70  18%1 o
   1  -5  -5    43.00   108.70    50.20  18%1 <
   1  -4  -4   284.44   179.60    65.30  18%1 <
   1  -3  -3   100.46   210.70    90.50  18%1 <
   2   4   5    12.94    -8.80    35.70  18%1 <
   3   3   4  1548.50  1084.40    93.40  18%1 o
   3   4   5   444.23   230.20    50.10  18%1 o
   4   1   2   219.54   197.20    58.20  18%1 o
   4   2   3   146.31   143.10    48.70  18%1 <
   4   3   4    22.64    35.00    34.30  18%1 <
   5  -2  -1  2402.00  2525.60   144.40  18%1 o
   5  -1   0  1075.30   862.80    92.40  18%1 o
   5   0   1   532.60   378.80    67.60  18%1 o
   5   1   2   829.43   899.60    83.10  18%1 o
   5   2   3   380.17   459.60    62.70  18%1 o
  -6   1   0    11.31    28.10    42.60  19%1 <
  -6   2   1    22.57    24.10    44.90  19%1 <
  -6   3   2    13.85    57.40    53.20  19%1 <
  -5  -2  -3   397.07   452.60    65.90  19%1 o
  -5  -1  -2   828.04  1066.90    93.40  19%1 o
  -5   0  -1   544.37   441.90    69.10  19%1 o
  -5   1   0  1218.70   866.80    94.10  19%1 o
  -4  -3  -4     8.81     9.30    35.30  19%1 <
  -4  -2  -3    78.35   111.30    49.20  19%1 <
  -4  -1  -2    41.17   156.90    56.00  19%1 <
  -3  -4  -5   439.16   250.60    50.50  19%1 o
  -3  -3  -4   974.62  1099.00    90.90  19%1 o
  -3  -2  -3   983.64   911.70    89.80  19%1 o
  -3   5   5   306.96   256.60    70.40  19%1 o
  -2   4   4  1289.90  1931.40   133.60  19%1 o
  -1   2   2  3644.70  3563.90   224.50  19%1 o
   1  -5  -5    36.06   108.70    50.20  19%1 <
   1  -4  -4   252.33   179.60    65.30  19%1 <
   1  -3  -3   168.72   210.70    90.50  19%1 <
   1   4   5  1185.30  1197.00    96.90  19%1 o
   2  -5  -5  1281.40  1652.30   113.70  19%1 o
   2   3   4    60.97    19.00    43.30  19%1 <
   2   4   5    14.19    -8.80    35.70  19%1 <
   3   1   2  1078.90   825.40    97.80  19%1 o
   3   2   3   737.89   936.20    90.70  19%1 o
   3   3   4  1366.80  1084.40    93.40  19%1 o
   4  -1   0   220.42    96.70    66.80  19%1 <
   4   1   2   192.53   197.20    58.20  19%1 o
   5  -3  -2  2060.20  1256.60   114.70  19%1 o
   5  -2  -1  2000.40  2525.60   144.40  19%1 o
  -6   3   2    12.17    57.40    53.20  20%1 <
  -5   2   1  2048.00  2314.60   142.70  20%1 o
  -4   1   0    82.90   152.30    72.20  20%1 <
  -3  -3  -4   805.38  1099.00    90.90  20%1 o
  -3  -2  -3   855.84   911.70    89.80  20%1 o
  -3  -1  -2   830.91   769.40    94.50  20%1 o
  -2  -4  -5    82.88    88.30    41.00  20%1 <
  -2  -3  -4   205.07   103.00    49.90  20%1 <
  -2  -2  -3   467.02   334.30    71.20  20%1 o
  -2   3   3   523.72   922.50   132.60  20%1 o
  -1  -4  -5   628.99   849.70    84.70  20%1 o
   0   5   6    81.71    66.60    40.30  20%1 <
   1  -2  -2  3405.60  2968.20   209.20  20%1 o
   1   3   4  1316.50   716.30    85.20  20%1 o
   1   4   5  1011.80  1197.00    96.90  20%1 o
   2  -5  -5  1141.80  1652.30   113.70  20%1 o
   2  -4  -4  1523.30  1396.40   117.50  20%1 o
   2   2   3   305.12   289.00    70.10  20%1 o
   2   3   4    48.15    19.00    43.30  20%1 <
   3   0   1  4432.00  4522.20   190.70  20%1 o
   3   1   2   894.36   825.40    97.80  20%1 o
   4  -2  -1   496.14   309.80    83.80  20%1 o
   4  -1   0   186.09    96.70    66.80  20%1 <
   5  -4  -3  1719.30   999.40   113.50  20%1 o
   5   1   3    13.28   -10.60    35.40  20%1 <
   5   2   4    25.89    30.30    29.20  20%1 <
   6   0   2    75.93   260.00    52.20  20%1 o
  -6   0  -2   232.70   265.30    52.60  21%1 o
  -5  -1  -3    32.60    59.00    38.50  21%1 <
  -5   3   2   537.30   738.60    93.90  21%1 o
  -4   1   0    68.01   152.30    72.20  21%1 <
  -4   5   5   683.39   389.20    79.90  21%1 o
  -3   0  -1  4287.60  4089.30   183.50  21%1 o
  -3   4   4   154.43    82.80    80.70  21%1 <
  -2  -2  -3   433.02   334.30    71.20  21%1 o
  -2  -1  -2   926.52   712.90    99.00  21%1 o
  -2   3   3   349.26   922.50   132.60  21%1 o
  -1  -4  -5   695.97   849.70    84.70  21%1 o
  -1  -3  -4   779.03   726.90    83.00  21%1 o
  -1   5   6   197.03   200.80    49.30  21%1 o
   0  -5  -6   150.96   128.70    42.00  21%1 o
   0   4   5    62.08    46.70    44.30  21%1 <
   1   3   4  1083.80   716.30    85.20  21%1 o
   2  -4  -4  1318.80  1396.40   117.50  21%1 o
   2   1   2   961.09   793.90   100.90  21%1 o
   2   4   6   146.31   188.50    45.80  21%1 o
   3   0   1  3517.20  4522.20   190.70  21%1 o
   3   3   5   141.89    76.60    40.60  21%1 <
   4  -2  -1   429.51   309.80    83.80  21%1 o
   4   2   4   572.40   324.00    55.70  21%1 o
   5   1   3    12.18   -10.60    35.40  21%1 <
   6  -2   0   127.51   144.20    49.10  21%1 <
   6  -1   1   241.22   172.10    50.60  21%1 o
  -6   0  -2   200.15   265.30    52.60  22%1 o
  -6   1  -1   140.96    99.80    42.20  22%1 <
  -5  -1  -3    25.84    59.00    38.50  22%1 <
  -5   3   2   572.75   738.60    93.90  22%1 o
  -4  -2  -4   400.92   326.30    56.60  22%1 o
  -4  -1  -3   739.36   722.20    76.90  22%1 o
  -4   2   1   358.32   242.80    81.60  22%1 <
  -4   5   5   506.41   389.20    79.90  22%1 o
  -3  -3  -5    83.80    37.40    31.20  22%1 <
  -2  -4  -6   104.92   145.30    41.30  22%1 o
  -2  -1  -2   809.42   712.90    99.00  22%1 o
  -1  -3  -4   601.36   726.90    83.00  22%1 o
  -1  -2  -3  3160.10  2721.90   153.90  22%1 o
  -1   4   5   566.95   494.30    74.00  22%1 o
   0  -5  -6   124.41   128.70    42.00  22%1 o
   0  -4  -5    81.70    95.90    48.30  22%1 <
   0   3   4   287.87   161.30    65.60  22%1 <
   1   2   3  2410.50  3471.20   165.50  22%1 o
   1   4   6     1.23   -10.40    29.10  22%1 <
   2  -3  -3   829.75   509.60   124.10  22%1 o
   2   3   5   509.57   557.90    70.40  22%1 o
   2   4   6   119.16   188.50    45.80  22%1 o
   3  -5  -5   139.89    31.80    52.60  22%1 <
   3  -1   0  4534.80  4241.20   192.50  22%1 o
   3   2   4    54.11    23.10    36.50  22%1 <
   3   3   5    90.54    76.60    40.60  22%1 <
   4   1   3   919.72   776.20    80.70  22%1 o
   5  -1   1    27.04    52.20    43.10  22%1 <
   6  -2   0   108.51   144.20    49.10  22%1 <
  -6   2   0   132.47    29.70    39.80  23%1 <
  -5   1  -1    40.72    25.00    39.90  23%1 <
  -4  -1  -3   724.84   722.20    76.90  23%1 o
  -3  -3  -5    72.10    37.40    31.20  23%1 <
  -3  -2  -4    48.89    10.20    36.50  23%1 <
  -3   1   0  3784.60  4211.00   197.90  23%1 o
  -2  -4  -6   101.47   145.30    41.30  23%1 o
  -2  -3  -5   483.64   316.30    58.10  23%1 o
  -2   5   6    30.66    17.40    39.40  23%1 <
  -1  -2  -3  2803.00  2721.90   153.90  23%1 o
  -1   4   5   517.53   494.30    74.00  23%1 o
   0  -3  -4   180.70    96.50    60.20  23%1 <
   0   3   4   200.51   161.30    65.60  23%1 <
   1  -5  -6   113.27   128.30    44.30  23%1 <
   1   4   6     1.44   -10.40    29.10  23%1 <
   2  -3  -3   758.55   509.60   124.10  23%1 o
   2   3   5   471.19   557.90    70.40  23%1 o
   3   1   3    42.63    60.80    48.00  23%1 <
   4  -3  -2   173.65    94.60    86.40  23%1 <
   4   0   2   390.85   343.50    66.40  23%1 o
   4   2   5     3.60     9.00    26.50  23%1 <
   5  -1   1    24.53    52.20    43.10  23%1 <
   5   1   4   118.71    42.60    33.00  23%1 <
   6  -3  -1   209.27   238.50    53.90  23%1 o
   6  -1   2     1.77    -3.10    28.20  23%1 <
  -5   1  -1    31.65    25.00    39.90  24%1 <
  -4   0  -2   382.14   250.70    60.30  24%1 o
  -3  -1  -3    27.36    12.20    45.70  24%1 <
  -2  -3  -5   345.41   316.30    58.10  24%1 o
  -2  -2  -4    67.46    90.50    50.00  24%1 <
  -1  -4  -6     2.70     2.80    29.00  24%1 <
  -1  -1  -2  4634.40  4402.10   222.70  24%1 o
   0   2   3   228.86   159.40    82.80  24%1 <
   0   4   6   315.41   140.70    45.10  24%1 o
   1  -4  -5   292.53   128.00    50.10  24%1 <
   1   1   2  4800.30  5838.60   241.00  24%1 o
   1   3   5    71.82    -2.20    36.30  24%1 <
   2   2   4    81.42   216.50    58.00  24%1 o
   3   1   3    23.13    60.80    48.00  24%1 <
   4  -3  -2   135.56    94.60    86.40  24%1 <
   4  -1   1   875.93   597.30    87.70  24%1 o
   4   1   4    16.17    10.80    31.10  24%1 <
   4   2   5     2.16     9.00    26.50  24%1 <
   5  -2   0    72.34   117.10    48.60  24%1 <
   5   0   3   456.83   375.90    58.00  24%1 o
   6  -1   2     3.49    -3.10    28.20  24%1 <
  -6   1  -2     9.12    11.60    29.40  25%1 <
  -6   3   1   201.57    86.90    44.00  25%1 <
  -5   0  -3   318.01   142.50    43.90  25%1 o
  -5   2   0    98.64    72.30    46.60  25%1 <
  -4  -1  -4    25.47    24.40    31.50  25%1 <
  -4   1  -1   895.01   523.10    83.90  25%1 o
  -3  -2  -5    71.93   100.30    38.00  25%1 <
  -2  -2  -4    68.23    90.50    50.00  25%1 <
  -2   4   5    56.32     6.40    48.50  25%1 <
  -1  -3  -5    36.74   -14.50    34.50  25%1 <
  -1  -1  -2  3462.70  4402.10   222.70  25%1 o
  -1   3   4  1215.50  1378.40   116.60  25%1 o
   0  -4  -6   124.29    69.70    38.40  25%1 <
   0  -2  -3   151.33   -10.10    75.20  25%1 <
   0   2   3   206.54   159.40    82.80  25%1 <
   0   4   6   200.87   140.70    45.10  25%1 o
   2  -5  -6    17.73    -3.00    32.70  25%1 <
   2   1   3   692.65   590.10    88.40  25%1 o
   2   3   6     1.51    -2.10    26.90  25%1 <
   3  -4  -4    65.76    34.30    73.00  25%1 <
   3   2   5   130.57   153.30    44.00  25%1 o
   4  -1   1   759.28   597.30    87.70  25%1 o
   4   1   4    14.76    10.80    31.10  25%1 <
   5  -1   2   199.55   149.00    46.90  25%1 o
   6  -2   1     0.35    20.20    29.20  25%1 <
  -6   2  -1     0.63     2.80    28.60  26%1 <
  -5   1  -2   172.62    69.30    39.90  26%1 <
  -5   4   3   305.02   285.80    84.10  26%1 o
  -4  -1  -4    19.77    24.40    31.50  26%1 <
  -4   1  -1   502.19   523.10    83.90  26%1 o
  -3  -2  -5    90.52   100.30    38.00  26%1 <
  -2  -3  -6     0.61     5.80    25.60  26%1 <
  -2  -1  -3   450.38   428.10    81.80  26%1 o
  -2   4   5    31.96     6.40    48.50  26%1 <
  -1  -2  -4    55.89    25.60    50.30  26%1 <
  -1   4   6     1.03    -2.90    31.20  26%1 <
   0  -4  -6    62.04    69.70    38.40  26%1 <
   0  -2  -3    82.24   -10.10    75.20  26%1 <
   0   3   5   108.29   177.80    54.00  26%1 o
   1  -3  -4   532.16   638.20    91.20  26%1 o
   1   2   4    61.93    19.50    52.80  26%1 <
   1   3   6   209.15   286.50    51.40  26%1 o
   2   1   3   350.22   590.10    88.40  26%1 o
   2   2   5    14.72   -14.90    34.00  26%1 <
   3  -4  -4    33.32    34.30    73.00  26%1 <
   3  -2  -1  1216.10   540.90   118.50  26%1 o
   3   1   4   308.31   311.50    58.50  26%1 o
   4   1   5    13.17    13.10    23.30  26%1 <
   5  -3  -1     2.33   -19.70    44.40  26%1 <
   5  -1   2   115.06   149.00    46.90  26%1 o
  -6   2  -1     3.61     2.80    28.60  27%1 <
  -5   1  -2   195.86    69.30    39.90  27%1 <
  -5   4   3   563.48   285.80    84.10  27%1 o
  -4  -1  -5    15.24    68.60    30.00  27%1 <
  -4   3   2    72.30   116.00    83.60  27%1 <
  -3  -1  -4   455.69   451.70    68.30  27%1 o
  -3   2   1  1194.60  1175.10   141.20  27%1 o
  -2  -2  -5    15.28    16.40    37.30  27%1 <
  -1  -2  -4    94.96    25.60    50.30  27%1 <
  -1   4   6     1.45    -2.90    31.20  27%1 <
   0  -3  -5   197.00   180.40    56.60  27%1 o
   1  -3  -4   585.28   638.20    91.20  27%1 o
   1   3   6   339.19   286.50    51.40  27%1 o
   2  -4  -5    26.30    81.50    51.30  27%1 <
   2  -1   0    53.19    76.50   137.70  27%1 <
   2   2   5    19.00   -14.90    34.00  27%1 <
   3   1   4   369.46   311.50    58.50  27%1 o
   3   2   6     2.01    11.80    22.50  27%1 <
   4  -2   0   939.43  1269.00   115.60  27%1 o
   4   1   5    16.78    13.10    23.30  27%1 <
   5  -2   1   114.54   129.10    50.50  27%1 <
   6  -3   0     0.21     8.10    32.10  27%1 <
   6  -2   2   143.35   111.60    41.30  27%1 <
  -6   3   0    13.35     1.30    39.00  28%1 <
  -5   2  -1   596.92   314.80    65.80  28%1 o
  -5   3   1    25.35    56.60    55.70  28%1 <
  -4  -1  -5    38.23    68.60    30.00  28%1 <
  -4   2   0  1910.70  2661.40   154.40  28%1 o
  -3   1  -1   247.24   240.90    86.10  28%1 <
  -2  -2  -5    37.77    16.40    37.30  28%1 <
  -2   1   0   205.42   257.80   150.50  28%1 <
  -1  -3  -6   821.60   716.40    78.70  28%1 o
   0  -3  -5   304.12   180.40    56.60  28%1 o
   1  -4  -6    19.73     6.70    38.60  28%1 <
   1   0   1  7502.10  8219.70   343.70  28%1 o
   1   3   7    37.15    14.50    31.20  28%1 <
   2  -4  -5    52.23    81.50    51.30  28%1 <
   2  -1   0   115.86    76.50   137.70  28%1 <
   2   0   2  2167.40  1887.50   149.40  28%1 o
   2   1   4   362.87   243.90    65.30  28%1 o
   2   2   6   475.77   303.60    53.90  28%1 o
   3  -1   1   279.54   300.10    86.00  28%1 o
   3   0   3   419.75   565.10    87.00  28%1 o
   3   1   5   166.18   124.20    45.30  28%1 <
   4  -5  -5   315.49   342.20    74.30  28%1 o
   4  -1   2   139.73    78.80    50.40  28%1 <
   4   0   4   109.87   125.40    48.50  28%1 <
   5  -2   1   260.45   129.10    50.50  28%1 <
   5  -1   3    41.39    12.60    34.10  28%1 <
   6  -2   2   322.17   111.60    41.30  28%1 <
  -6   2  -2   181.36   100.80    41.90  29%1 <
  -6   3   0    18.59     1.30    39.00  29%1 <
  -5   1  -3    36.00     4.50    35.10  29%1 <
  -5   2  -1   447.94   314.80    65.80  29%1 o
  -4   0  -4    71.49    78.30    43.10  29%1 <
  -4   1  -2   142.86   125.50    58.50  29%1 <
  -3  -1  -5    69.01    27.40    39.00  29%1 <
  -3   0  -3   347.20   447.90    81.40  29%1 o
  -3   1  -1   219.43   240.90    86.10  29%1 <
  -2  -2  -6   334.15   175.40    44.80  29%1 o
  -2  -1  -4    81.38    89.70    57.10  29%1 <
  -2   0  -2  1799.70  1527.00   143.60  29%1 o
  -2   4   6   403.74   291.40    61.80  29%1 o
  -1  -1  -3   394.58   379.80    94.50  29%1 o
  -1   0  -1  6637.60  7178.50   352.60  29%1 o
  -1   3   5   516.01   248.10    68.90  29%1 o
  -1   4   7   199.08   134.00    46.80  29%1 <
   0   1   2  2024.90  1343.10   184.10  29%1 o
   0   2   4  1825.30  1588.70   129.00  29%1 o
   0   3   6    18.39     9.70    42.70  29%1 <
   1   0   1  6430.50  8219.70   343.70  29%1 o
   1   1   3   387.68   467.60   100.10  29%1 o
   1   2   5   468.29   389.80    71.40  29%1 o
   1   3   7    35.04    14.50    31.20  29%1 <
   2   0   2  1704.90  1887.50   149.40  29%1 o
   2   1   4   269.57   243.90    65.30  29%1 o
   2   2   6   385.53   303.60    53.90  29%1 o
   3   0   3   309.20   565.10    87.00  29%1 o
   3   1   5   115.64   124.20    45.30  29%1 <
   5  -1   4    27.09    25.90    29.40  29%1 <
   6  -4  -1    36.27     3.10    37.60  29%1 <
   6  -3   1   252.19   115.30    42.60  29%1 <
